# Supplementary material for: Dynamic performance–Energy tradeoff consolidation with contention-aware resource provisioning in containerized clouds
Source: PLoS One. 2022 Jan 20;17(1):e0261856. doi: 10.1371/journal.pone.0261856 (PMC8775309; doi:10.1371/journal.pone.0261856)
Supplement: S1 Fig — (XLSX) [file pone.0261856.s001.xlsx]

## Sheet: Cmax_best
			1	2	3	4	5	6	7	8	9	10	11	12	13	14	15	16	17	18	19	20	21	22	23	24	25	26	27	28	29	30
	1	FF_MinTask_Prio	100.111	88.6188	86.3991	163.692	90.5358	108.404	104.148	86.5188	135.098	131.601	142.479	155.243	162.411	108.825	124.169	86.3991	86.3991	86.6538	131.049	128.579	155.018	149.366	86.3991	104.411	100.48	87.3367	86.3991	107.326	108.28	184.054
	2	WF_MinTask_Prop	105.997	89.058	86.3991	175.41	86.6659	88.8445	106.086	86.6776	136.52	123.762	142.02	148.74	159.361	121.968	124.169	86.3991	86.3991	86.3991	139.57	136.839	160.822	148.859	86.3991	101.113	91.1049	86.3991	86.3991	104.959	102.437	210.042
	3	MaxSLAv_MaxCap_MinTask	97.7819	93.4169	86.4546	168.644	87.7149	93.2591	99.3444	95.3945	138.803	134.256	137.717	149.875	184.143	110.865	110.472	88.0303	87.2532	91.7266	147.717	130.893	143.363	162.982	92.6276	101.971	100.759	87.2757	89.1197	109.671	99.9521	198.285
	4	MinAW_MaxCap_MinTask	111.545	88.6645	86.4757	159.379	92.0553	91.7929	114.756	98.8846	130.324	127.564	140.142	150.404	166.271	110.956	119.925	91.0876	89.3502	90.5183	146.118	111.676	148.942	164.684	91.7886	100.235	96.7315	87.6426	100.545	111.366	101.201	200.065
	5	Rand_MinTask_Prop	110.443	88.1716	86.3991	158.151	95.0597	99.4538	120.376	87.1128	140.567	136.224	143.594	151.068	178.946	121.436	116.366	99.9576	86.3991	86.3991	133.328	136.001	170.903	148.239	86.3991	95.8936	87.5891	86.3991	87.4091	101.579	100.347	186.422
	6	MaxSLAv_MinTask_Prio	117.347	88.4913	86.3991	177.192	86.4459	97.695	123.007	87.5089	127.626	135.468	150.83	168.805	166.524	98.6539	124.241	86.3991	86.9695	89.1343	147.565	136.503	170.19	156.359	86.3991	88.2983	94.7792	89.4676	89.3482	114.111	106.425	164.006
	7	RR	130.118	153.253	169.634	208.356	147.078	182.723	193.88	140.951	207.552	238.398	236.524	216.951	264.651	166.601	160.301	190.442	135.207	160.117	184.524	222.077	207.666	183.765	157.664	134.9	145.484	126.189	179.309	144.075	170.536	282.356
	8	Rand	153.348	149.209	138.857	258.912	154.897	153.997	141.953	151.485	246.715	220.512	236.039	234.153	258.813	202.09	171.915	147.647	171.65	158.567	282.307	218.953	307.186	204.879	144.269	182.194	187.23	132.414	163.688	204.396	173.511	301.004

## Sheet: Cmax
		1	2	3	4	5	6	7	8	9	10	11	12	13	14	15	16	17	18	19	20	21	22	23	24	25	26	27	28	29	30	average
	FF_MinTask_Prio	100111	88618.8	86399.1	163692	90535.8	108404	104148	86518.8	135098	131601	142479	155243	162411	108825	124169	86399.1	86399.1	86653.8	131049	128579	155018	149366	86399.1	104411	100480	87336.7	86399.1	107326	108280	184054	115880
	WF_MinTask_Prop	105997	89058	86399.1	175410	86665.9	88844.5	106086	86677.6	136520	123762	142020	148740	159361	121968	124169	86399.1	86399.1	86399.1	139570	136839	160822	148859	86399.1	101113	91104.9	86399.1	86399.1	104959	102437	210042	116527
	MaxSLAv_MaxCap_MinTask	97781.9	93416.9	86454.6	168644	87714.9	93259.1	99344.4	95394.5	138803	134256	137717	149875	184143	110865	110472	88030.3	87253.2	91726.6	147717	130893	143363	162982	92627.6	101971	100759	87275.7	89119.7	109671	99952.1	198285	117326
	MinAW_MaxCap_MinTask	111545	88664.5	86475.7	159379	92055.3	91792.9	114756	98884.6	130324	127564	140142	150404	166271	110956	119925	91087.6	89350.2	90518.3	146118	111676	148942	164684	91788.6	100235	96731.5	87642.6	100545	111366	101201	200065	117370
	Rand_MinTask_Prop	110443	88171.6	86399.1	158151	95059.7	99453.8	120376	87112.8	140567	136224	143594	151068	178946	121436	116366	99957.6	86399.1	86399.1	133328	136001	170903	148239	86399.1	95893.6	87589.1	86399.1	87409.1	101579	100347	186422	117554
	MaxSLAv_MinTask_Prio	117347	88491.3	86399.1	177192	86445.9	97695	123007	87508.9	127626	135468	150830	168805	166524	98653.9	124241	86399.1	86969.5	89134.3	147565	136503	170190	156359	86399.1	88298.3	94779.2	89467.6	89348.2	114111	106425	164006	118073
	Rand_MaxCap_MinTask	121849	88426.2	86646.8	168175	92034.3	101434	118215	100864	112345	133531	141427	153032	192663	111069	115106	91234.6	88055.9	87943.2	137660	135622	151227	136908	93585.1	94960.3	99421.7	86435.6	88596.8	112667	100544	200659	118078
	BF_MinTask_Prio	103187	89972.6	87487.5	164213	99361.3	92366.7	116743	88273.5	135403	135468	147813	157714	183535	98339.4	124169	86399.1	88055.9	87210.9	119936	135997	155669	140030	89138.8	88040.4	88921.4	91515.2	91825.1	116173	114718	225229	118097
	MinAW_MinTask_Prop	100374	88716.6	86399.1	189074	89750	100792	122782	87296.5	136490	126607	144730	147319	179190	122477	124169	86399.1	86399.1	87816.9	131806	136103	165060	151991	86399.1	101327	94087.9	86399.1	86399.1	98436.9	107059	191939	118126
	WF_MinTask_Prio	112287	88849.2	86399.1	165135	87438.7	86399.1	123335	86399.1	136775	135997	139299	161127	193256	111575	124169	86399.1	86399.1	86399.1	144316	131101	152569	148868	86399.1	100508	98106.7	86399.1	86399.1	111839	96816.5	203473	118148
	MinSLAv_MinTask_Prio	110251	99606.3	86399.1	176084	86676	88360.1	102289	87970.3	135211	126350	143605	168726	176916	121862	124168	103191	86399.1	87292.8	128595	135970	170998	159009	86399.1	100531	104779	86399.1	86399.1	105403	94911.1	174013	118159
	BF_MinTask_Prop	108280	89475.9	86399.1	182159	96649.4	90751.8	95668.5	116145	133317	135594	153184	175187	183929	104163	124168	86399.1	86454.9	86429.7	128363	136059	167397	157126	86399.1	90313.1	89165.6	86399.1	86399.1	111785	95709.5	185953	118514
	MinAW_MinTask_Prio	123849	88746.6	86399.1	195346	86927.7	102767	122782	87421.7	138500	134952	144440	154582	162158	112409	124169	86399.1	86399.1	87816.9	127886	136036	157315	141762	86399.1	101455	102731	86399.1	86399.1	108108	96307.6	200380	118575
	FF_MinTask_Prop	107229	88877.4	86399.1	170658	86963.7	98966.9	116434	116141	136878	135328	153681	147148	160785	121630	124168	86399.1	86399.1	86399.1	127330	135965	152600	148078	86399.1	103726	102920	86399.1	86484.6	122224	107304	192557	118749
	Rand_MinTask_Prio	107323	99450.3	86399.1	170522	95059.7	99453.8	113051	116145	136620	136224	151245	153130	176817	107842	116865	99957.6	86399.1	86399.1	119670	127345	176260	144248	86399.1	100342	93671.7	86399.1	87409.1	101518	108915	191862	118765
	FF_MaxCap_MinTask	113548	88770.7	86401.1	180582	88761.6	97317.5	114210	96581.1	138803	134614	138157	164877	175779	111075	111969	91217.1	93320.7	91806.4	145415	135663	144903	144410	86875.1	99414.5	95052.7	88431.8	88787.2	110140	119211	198037	119138
	MinSLAv_MaxCap_MinTask	121953	93709.5	86429.6	191568	93695.6	97314.7	101920	96581.1	113963	133337	146008	160978	160341	99997.5	119457	91201.1	94795.5	90136.1	146262	131090	145400	152525	87194.5	99414.5	95058.2	88439.2	88886.2	108256	113464	225615	119166
	MaxSLAv_MinTask_Prop	108474	89286	86399.1	176374	86676.7	101251	122771	116147	127509	135582	150880	167825	172020	121666	124169	86399.1	86399.1	86511.6	141519	136870	167837	136030	86399.1	88289.1	100381	86399.1	86668.5	121968	104139	186583	119647
	MaxSLAv_MinTask_MinTask	108470	89503.4	86413.1	169067	89237	102454	108595	100921	127734	136616	139581	176267	175845	110865	113683	90681.3	88767.4	89085.6	127431	131329	143826	146549	92582	96203.4	100759	87399.1	107700	143332	111648	201960	119817
	BF_MaxCap_MinTask	105783	89463.7	86851.6	175053	98263.4	93305.7	101876	99138	138803	137564	148328	158103	196269	99997.5	118892	88285.5	94795.5	87796.7	145116	131010	148725	162876	93585.1	91949.3	90744.6	86432.7	88920.8	115643	113729	219586	120230
	WFit_MaxCap_MinTask	110781	88610.7	86963.7	165116	97852.2	93259.1	104837	98884.6	138803	130775	136198	160281	173413	111311	107382	103216	91113.2	89753	135369	136789	149480	162646	90065.1	107477	97713.6	91455.7	95638.8	117309	119274	218472	120341
	MinSLAv_MinTask_Prop	110393	88450.2	86399.1	179457	93869.3	87271.2	122771	116147	138576	135582	153430	176219	165042	121666	124169	91290.9	86399.1	86511.6	133050	131152	167483	155712	86399.1	100596	96939	86399.1	86399.1	110223	107551	188962	120484
	BF_MinTask_MinTask	101075	89118.6	86637.1	172101	89037.1	103575	106864	99138.1	111860	135922	140845	154295	205415	110841	115193	86932.6	104128	89020.8	127532	117573	159477	168397	88844	99215.8	93639.3	86402.7	107515	149140	105926	216225	120729
	WFit_MinTask_MinTask	144405	89061.8	86849.2	155055	95739.8	100123	111587	106234	137278	135796	137217	136698	169904	123662	114098	92974.5	92054.7	93312.3	149088	131331	135205	149374	92582	112489	101848	99770.4	99699.2	124848	106332	211435	121202
	MaxSLAv_MinSLAv_MinTask	126245	103806	86491.9	171249	89182.5	100117	115312	96110.2	137092	136746	143136	151356	173701	110978	118246	90885.1	95528.3	95063.2	134270	131681	156795	160820	91674.8	90790.3	98004.8	96603.9	101992	124530	105114	207172	121356
	FF_MinSLAv_MinTask	138099	105319	86491.9	157188	95535.5	100117	125078	93739.6	125090	136746	136879	151356	197088	110978	113625	90885.1	95549.1	95063.1	154162	140121	146379	176999	91674.8	90169.4	97346.3	86869.9	103125	124530	103439	204596	122475
	WF_MinSLAv_Prio	109214	87010.5	86399.1	159517	90263.3	89982.6	107871	86422.5	139672	138496	159656	168263	268931	107379	137141	86400	86399.1	87119.9	149771	145133	155637	143272	86399.1	86473.1	97681.9	86399.1	86399.1	104855	109542	227173	122496
	MinSLAv_MinTask_MinTask	144213	93671.7	86606.3	174476	104159	103574	112029	92017	133795	136624	130453	177653	206967	111294	113683	87149.5	91636.3	95041	136275	131421	142538	159336	92582	95788.1	92931.1	102742	93871.6	124847	113403	205848	122887
	FF_MinTask_MinTask	131631	89256.5	86606.3	193343	105510	103574	106449	100029	133795	136624	135701	154939	170540	111067	114029	90688.5	92672.6	89236.8	148887	131337	151620	197632	92582	95427.4	100759	101576	99464.6	124597	106738	194349	123022
	Rand_MinTask_MinTask	124125	93283.1	86597.6	195051	104895	100117	106507	107631	136772	135796	143739	182156	176451	122991	118820	86590.5	96867.5	89260.8	124964	131311	158566	159796	98974.6	98519	104349	86464.8	94592	124700	119154	188278	123244
	BF_MinSLAv_MinTask	157747	104736	87123.1	179400	97765.5	103503	106633	99138.1	131315	135922	139100	156927	196835	110841	115775	97614.1	110770	86804.7	128776	128860	150370	173648	88270.7	99215.8	101797	86667.9	107306	112775	103937	200738	123344
	MinSLAv_MinSLAv_MinTask	126411	89093.1	86450.2	212132	99505.3	100117	125185	103043	126190	136746	139341	155219	160135	111085	121541	97104.6	87508.5	95063.1	122672	116008	165805	203470	92582	96859.5	101801	88680.3	103760	124314	108790	205774	123413
	MinSLAv_MinSLAv_Prop	113715	87838.5	86399.1	177011	87565.5	87665	97728.8	116147	135245	153805	176721	141910	266349	108977	145669	88764.7	86399.1	86511.6	135182	136148	147507	149429	86399.1	98754.7	103563	86399.1	86399.1	111871	102563	218419	123569
	WFit_MinSLAv_MinTask	134672	88862.2	86744.2	186686	103631	97564.2	125014	94986	137092	127995	129159	179635	175639	117067	119972	97106.6	90926.3	90089.4	130242	153802	155004	161947	92582	107270	104934	90291.1	96953.1	113569	123381	201799	123821
	MinAW_MinSLAv_Prio	135433	86820.3	86399.1	155013	90154.1	92657.9	150178	86423.4	139264	147885	175513	175313	218505	121864	128309	86431.1	86399.1	86416.7	155442	136821	153766	166467	86399.1	93247.5	86399.1	86399.1	86399.1	114814	96910.7	217453	124317
	Rand_MinSLAv_MinTask	143881	88887.9	86711.1	165157	90052.1	97702	106685	107631	137092	135842	144702	170867	213833	110215	129740	87446.3	104128	87348.1	137263	122034	159486	180196	98974.6	107162	101842	86464.8	89744.7	124313	107321	215974	124623
	FF_MinCap_MinTask	124234	90140.1	87144.7	172997	96874	100120	126346	105371	147868	136958	153059	148164	194509	111277	121955	89818	100247	89646.4	138286	131622	156037	184301	91674.8	100596	94037.4	101072	100276	124824	121821	197496	124626
	FF_MaxCap_MinSLAv	149202	87737.7	86401.1	193818	88798.7	97317.5	114210	96581.1	138803	134020	172036	170196	219516	111075	110068	91217.1	93320.7	91806.4	141013	135748	166759	166395	86875.1	99414.5	95052.7	88431.8	88787.2	110140	105060	211194	124700
	MinAW_MinTask_MinTask	126440	94888.1	87066.9	176666	89774	100121	125601	108155	134078	135796	146002	171720	179618	112179	113687	93403.6	100102	92059.7	124073	131311	156090	190628	105282	107349	100245	93975	109799	126157	107938	201495	124723
	MinAW_MinSLAv_Prop	104680	86850.9	86399.1	170562	90154.1	86873.4	110082	86423.4	135148	136639	163412	173889	222561	107313	124168	97893	86399.1	86421.5	179070	150578	171599	166154	86399.1	107149	100102	86399.1	86399.1	143668	86726.4	228839	124965
	WF_MinSLAv_Prop	110758	87010.5	86399.1	185763	94680.3	86935.5	118544	86574.1	135560	154147	161933	201378	203796	107288	129216	86405.4	86399.1	87119.9	138787	139915	219899	162041	86399.1	87124.1	86399.1	86399.1	86399.1	124174	89247.9	237656	125145
	MinSLAv_MinCap_MinTask	124015	90207.5	87144.7	213718	90929.4	107813	126356	117368	141817	136957	140710	183585	162613	111598	120045	89672.8	100279	88884.4	126401	131399	141547	174678	91674.8	107005	104349	101626	107865	124634	115574	206207	125556
	BF_MinCap_MinTask	130136	88460.7	87286.3	175723	101796	103477	125014	117340	139441	135268	136105	178491	186189	110568	127976	97104.6	97461.1	88437.5	128204	131574	157942	189994	88340.5	107332	103812	89211.7	107506	124834	115251	200226	125683
	MaxSLAv_MinSLAv_Prop	124090	87838.5	86399.1	177561	88762.8	86986.2	123059	116147	135098	170274	146320	175340	194419	109824	124168	86416.2	86399.1	86511.6	134646	163595	150060	161267	86399.1	91067.8	92388	86399.1	86399.1	154410	102696	259619	125819
	BF_MinSLAv_Prop	133566	87010.5	86399.1	185763	94680.3	86935.5	118544	86574.1	135560	154147	161933	201378	203796	107288	129216	86405.4	86399.1	87119.9	138787	139915	219899	162041	86399.1	87124.1	86399.1	86399.1	86399.1	124174	89247.9	237656	125905
	FF_MinSLAv_MinSLAv	117233	88083	86491.9	186618	95535.5	100117	125078	93739.6	123530	137579	146029	172612	214352	110978	113625	90885.1	95549.1	95063.1	146750	128719	173227	196305	91674.8	90169.4	97346.3	86869.9	103125	124540	122649	231069	126185
	MinAW_MinSLAv_MinTask	123795	88776.3	87051.5	182333	99138.8	103574	125154	108155	133301	143180	129758	141123	248103	122954	118249	98892.1	88013.4	90422.1	154143	135599	155185	183407	105282	104940	107692	90291.1	100252	114210	107877	201309	126405
	WFit_MinCap_MinTask	123996	95820.8	86927.1	174161	91255.2	105269	112185	148204	134239	136749	136477	145063	209573	121030	120045	93841.9	100236	92442.7	128488	131410	156109	203040	92582	110786	101850	101909	107501	124924	117405	207390	127030
	MaxSLAv_MinCap_MinTask	144377	89252.2	87151.9	189410	93649.9	100120	125898	103359	135660	156372	147356	176634	179055	123096	120045	89704.8	100247	88903.2	130098	131746	153822	240973	91674.8	100596	104349	89622.6	92842.6	124949	114255	195470	127356
	Rand_MinCap_MinTask	157964	89265.7	87256.7	171485	105510	103505	118278	109088	151704	135058	134945	168081	215027	111030	120036	94750.4	104128	88916.7	142144	151112	176240	155152	89719.4	107158	99573.9	101617	99693.4	124371	110335	204998	127605
	Rand_MinTask_MinSLAv	124473	92173.7	86597.6	208825	104895	100117	106507	107631	136884	137442	138696	204794	190873	122991	118820	86590.5	96867.5	89260.8	129062	131349	219729	152237	98974.6	98519	104349	86464.8	94592	124662	105421	232919	127757
	MaxSLAv_MinTask_MinSLAv	126268	89312.1	86413.1	204190	89237	102454	108595	100921	133897	135822	152438	164430	250959	110865	113683	90681.3	88767.4	89085.6	120448	131666	203669	163061	92582	96203.4	100759	87399.1	107700	124658	109784	260702	127888
	MinSLAv_MaxCap_MinSLAv	160435	89421	86589.5	247027	88138.8	91202.5	102063	104214	138803	137786	177700	201713	218449	99659	110130	87771.9	88421.3	87095.6	135045	131095	170349	155447	88368.3	97722.6	101790	86490.1	88397.1	106724	117881	249742	128189
	MinSLAv_MinSLAv_MinSLAv	117536	88585.9	86491.9	233909	90959.8	105400	109038	92584.9	131315	129045	140091	227779	234241	111329	118506	97614.1	97645.4	95063.1	152639	141855	168066	154701	88410.1	99002.5	100759	94602.5	89910.5	124292	111005	214068	128215
	Rand_MinSLAv_MinSLAv	125906	89944.5	86711.1	192481	90052.1	97701.9	106685	107631	136484	136624	178886	170067	237153	110215	129740	87446.3	104128	87348.1	153353	126541	150016	182439	98974.6	107162	101842	86464.8	89744.7	124313	110066	241400	128251
	Rand_MaxCap_MinSLAv	128785	90722.8	86646.8	229425	92034.3	101434	118215	100864	138791	139572	192216	164633	257694	111069	118567	91234.6	88055.9	87943.2	128253	131759	165450	167571	93585.1	94960.3	99421.7	86435.6	88596.8	106759	113435	246940	128702
	MinAW_MinCap_MinTask	137385	90239.3	87175.1	169257	105510	100123	118215	122333	136670	136036	190044	152721	193144	123334	121033	102231	107177	90179.9	133126	159640	143313	168445	105324	113314	104349	93891.1	112856	124906	115450	207571	128833
	Rand_MinSLAv_Prop	109983	88775.3	86399.1	161239	86407.2	97180.8	127873	116123	127425	149054	189721	221699	221844	115311	136910	86509.1	86399.1	86761.9	177930	131848	182887	171160	86399.1	107149	87392.1	86399.1	86399.1	109635	107894	235901	128887
	WFit_MaxCap_MinSLAv	169281	88822.1	86963.7	191356	97779.7	93259.2	104837	98884.6	138803	133749	170415	179838	242795	111311	108055	103216	91113.2	89753	147647	130948	160704	197819	90065.1	107477	97713.6	91455.7	95638.8	102001	119195	253604	129817
	FF_MinTask_MinSLAv	147276	89282.1	86606.3	213642	105510	103574	106449	100029	133795	140440	147741	209955	217966	111067	114029	90688.5	92672.6	89236.8	157058	133467	210338	165090	92582	95427.4	100759	101576	99464.6	124658	108204	211537	130004
	MaxSLAv_MinSLAv_MinSLAv	130554	88273.3	86491.9	238480	89204.9	100117	115312	96110.2	137092	141784	153717	173129	260347	110978	118246	90885.1	95528.3	95063.2	144347	136494	167526	193819	91674.8	90790.3	98004.8	96603.9	101992	124537	107377	237998	130416
	MinAW_MaxCap_MinSLAv	125693	87739.6	86476	170710	91992	99373.2	118266	98884.6	137240	132821	156224	162042	303360	103475	119923	91241.7	93308.7	90623.6	131636	131824	225036	153990	93585.1	102078	92717.8	88601.2	91329.9	106800	117951	311920	130562
	MaxSLAv_MinSLAv_Prio	118817	87522.1	87078.7	201544	92167.9	104973	112807	112590	121443	157853	140937	164549	263779	99560.1	184585	86399.1	86866	89112.7	184480	129000	195613	169055	86399.1	87717.7	86399.1	90744.1	86859.5	122001	142616	230975	130815
	FF_MinSLAv_Prop	130192	126692	89822.9	156423	92940.2	107625	120644	105873	123036	152674	163109	148619	223024	117704	129073	108126	112377	104621	195624	150771	155092	175881	92914.5	96190.9	86995.7	134788	94675	139499	96547.8	203070	131154
	MinAW_MinSLAv_MinSLAv	170947	90306.8	87051.5	173121	99138.8	103574	125154	108155	131555	131924	148279	207485	270961	122954	118249	98892.1	88013.4	90422.1	135324	131578	182227	183612	105282	104940	107692	90291.1	100252	114210	107993	226286	131862
	WFit_MinTask_MinSLAv	157179	93492	86849.2	173997	95739.8	100123	111587	106234	137278	136639	164706	181413	313104	123662	114098	92974.5	92054.7	93312.3	140475	131553	158192	167132	92582	112489	101848	99770.4	99699.2	124848	106342	246528	131863
	Rand_MinSLAv_Prio	111705	87647.7	86399.1	199882	95092	101494	125093	86683.3	134973	150034	174110	273804	222556	116888	142441	95476.8	86399.1	86399.1	164435	174301	170004	162933	86399.1	86976.3	103558	86399.1	86399.1	119742	112287	225557	131869
	MinAW_MinTask_MinSLAv	226167	90805.1	87066.9	192584	89774	100121	125601	108155	134055	137209	150621	179118	231461	112179	113687	93403.6	100102	92059.7	148537	131376	172037	158140	105282	107349	100245	93975	109799	124925	107938	236374	132005
	MinSLAv_MinTask_MinSLAv	124319	93145.7	86606.3	245979	104159	103574	112029	92017	134004	136637	146707	176248	297536	111294	113683	87149.5	91636.3	95041	148642	131949	155994	164383	92582	95788.1	92931.1	102742	93871.6	124847	113430	297328	132208
	BF_MaxCap_MinSLAv	130267	88050.4	86851.6	218658	98263.4	93620.1	100461	99138	138803	138390	148897	203581	291028	99997.5	118892	88285.5	94795.5	87796.7	127211	138434	182781	164510	93585.1	91949.3	90744.6	86432.7	88920.8	110093	100764	365586	132226
	BF_MinSLAv_MinSLAv	136274	88178	87123.1	203106	97765.5	103503	106633	99138.1	135536	137601	184302	202982	246834	110841	115775	97614.1	110770	86804.7	147346	134305	167289	220635	88270.7	99215.8	101797	86667.9	107306	106805	105342	254203	132332
	BF_MinCap_MinSLAv	109701	88852.7	87286.3	223379	101796	103477	125014	117340	149154	167836	161089	167636	196162	110568	127976	97104.6	97461.1	88437.5	146093	137468	181327	183750	88340.5	107332	103812	89211.7	107506	124834	110813	279151	132664
	MaxSLAv_MinCap_MinSLAv	126883	88910.2	87151.9	191305	93649.9	100120	125898	103359	137855	157411	164408	193340	241093	123096	120045	89704.8	100247	88903.2	148700	133121	183286	201281	91674.8	100596	104349	89622.6	92842.6	124949	118832	264466	132903
	WFit_MinCap_MinSLAv	112330	103930	86927.1	183068	91255.2	105269	112185	148204	133897	136802	154430	189372	278024	121030	120045	93841.9	100236	92442.7	140028	131700	176385	166195	92582	110786	101850	101909	107501	124924	117353	258589	133103
	WFit_MinSLAv_MinSLAv	124917	89631.4	86744.2	201579	103631	97564.2	125014	94986	137092	128819	133365	181292	315437	117067	119972	97106.6	90926.3	90089.4	135009	153973	174737	241596	92582	107270	104934	90291.1	96953.1	106705	123381	277105	134659
	BF_MinSLAv_Prio	124790	89403	86827.9	192024	94794.3	87959.6	150821	98903.7	145223	149296	209501	175682	240476	111741	181743	86492.6	88305.2	87308.1	184786	137574	226428	177767	89336.8	87269.4	111308	91515.2	93762.6	142753	104636	201288	134991
	MinSLAv_MinSLAv_Prio	112588	88604.7	86399.1	200776	86411.7	90566.7	171928	151694	167012	139031	188029	161032	245337	118140	170024	86834.3	86399.1	86566.7	137367	150221	260236	156997	86399.1	102607	92177.9	86399.1	86399.1	125866	109590	219946	135053
	Rand_MinCap_MinSLAv	158062	89867.5	87256.7	219069	105510	103505	118278	109088	138015	145654	138758	201585	281333	111030	120036	94750.4	104128	88916.7	149026	151112	213426	194865	89719.4	107158	99573.9	101617	99693.4	124371	117581	194612	135253
	BF_MinTask_MinSLAv	132268	89715.7	86637.1	186802	89037.1	103575	118685	99138.1	133897	137574	154445	227365	267254	110841	113690	86932.6	104128	89020.8	132781	132012	157346	167859	88844	99215.8	93639.3	86402.7	107515	124959	105917	432000	135317
	MaxSLAv_MaxCap_MinSLAv	156610	93515.3	86454.6	247844	87714.9	93259.1	96782.6	95394.5	138803	133772	174256	161156	432000	110865	115139	88030.3	87253.2	91726.6	139116	129167	208737	186403	92627.6	101971	100759	87275.7	89119.7	109671	105532	249129	136336
	MinAW_MinCap_MinSLAv	122541	89275.1	87175.1	249155	105510	100123	118215	122333	136670	136064	199229	175155	250563	123334	121033	102231	107177	90179.9	141536	161086	189004	174474	105324	113314	104349	93891.1	112856	124906	115450	226150	136610
	FF_MinCap_MinSLAv	131069	88558.3	87144.7	214513	96874	100120	126346	105371	147868	136957	166159	157562	289682	111277	121955	89818	100247	89646.4	130513	131846	201207	226465	91674.8	100596	94037.4	101072	100276	124824	121833	354282	137993
	MinSLAv_MinCap_MinSLAv	157146	90162.3	87151.9	237998	93165.4	102842	107828	117420	139461	141551	175915	180520	286796	111011	120045	95304.9	89374.3	95063.1	150173	133024	210544	177936	94549	100646	104349	86558.7	89258.9	124834	112706	385880	139974
	FF_MinSLAv_Prio	142525	99806.7	93346.7	175503	136918	117243	101469	172997	159905	239272	158117	218500	220860	121566	123354	108126	109417	106838	162492	155860	232944	161509	92914.5	105858	103570	117486	88749.3	139589	115433	242452	144154
	RR	130118	153253	169634	208356	147078	182723	193880	140951	207552	238398	236524	216951	264651	166601	160301	190442	135207	160117	184524	222077	207666	183765	157664	134900	145484	126189	179309	144075	170536	282356	181376
	Rand	153348	149209	138857	258912	154897	153997	141953	151485	246715	220512	236039	234153	258813	202090	171915	147647	171650	158567	282307	218953	307186	204879	144269	182194	187230	132414	163688	204396	173511	301004	195093

## Sheet: Energy_best
			1	2	3	4	5	6	7	8	9	10	11	12	13	14	15	16	17	18	19	20	21	22	23	24	25	26	27	28	29	30
	1	BF_MinTask_Prop	150.791	62.8652	48.1879	115.598	62.9297	54.874	75.0716	69.2877	84.9288	94.5793	114.034	119.001	147.533	72.2152	85.095	58.8867	69.3427	61.1608	96.8428	113.307	138.256	128.466	63.1436	66.8015	76.9316	61.6303	77.002	86.2849	76.8554	157.099
	2	MaxSLAv_MinTask_Prio	138.903	64.8109	48.3246	113.035	61.473	56.1336	78.7223	71.4485	86.7833	98.656	112.642	119.036	144.918	73.1284	88.0217	60.2196	68.6732	61.1505	98.2005	112.48	139.268	129.862	64.1224	69.1488	78.4273	64.8762	80.0031	86.7325	76.9991	156.188
	3	MaxSLAv_MinTask_Prop	145.681	64.7538	48.269	117.951	61.443	56.3261	76.4431	71.5742	86.9506	96.7434	114.719	119.925	148.748	72.9202	87.9098	58.57	70.8456	61.139	96.2275	111.861	138.05	127.627	64.4579	67.6018	78.8092	64.9893	79.4012	86.2507	77.4188	155.448
	4	MinSLAv_MinTask_Prop	146.162	67.6851	48.3312	113.867	62.4976	55.8662	78.5635	70.4849	84.754	95.866	111.044	120.08	148.104	73.8294	87.7879	58.8961	70.8456	61.0709	98.8756	111.618	138.578	128.643	64.3833	67.8437	78.4116	66.2915	81.7042	85.3226	77.0931	156.192
	5	BF_MinTask_Prio	152.225	65.5414	50.6408	114.986	62.9621	56.2956	76.0882	72.1879	84.3352	96.1645	112.932	119.888	145.384	73.0097	86.6117	58.9146	71.0876	62.5558	95.7026	113.858	139.159	128.999	63.7506	65.2096	78.6963	64.985	78.1443	86.9867	78.8964	158.324
	6	MinSLAv_MinTask_Prio	155.56	64.4671	49.5046	115.616	63.0992	55.7175	75.7214	71.0274	84.6345	97.4194	111.771	118.188	147.412	73.8112	87.1679	58.54	69.9325	62.8431	99.1355	113.492	137.366	126.733	63.5927	69.1501	80.0785	63.7643	81.4996	85.129	78.3992	155.094
	7	RR	220.072	80.0924	70.4644	149.455	80.6752	79.3722	103.879	85.596	101.03	114.484	120.857	138.96	164.83	91.4222	104.513	79.307	83.26	83.3154	116.033	124.428	145.176	135.616	73.1006	88.9262	95.9968	87.5282	93.6563	98.9813	102.464	170.451
	8	Rand	200.4	81.1751	71.5178	150.174	85.1887	76.6148	99.8613	89.9395	107.806	123.478	128.211	140.886	169.826	90.3281	108.34	78.1287	86.9965	79.0226	120.869	122.798	149.447	145.306	76.1017	89.1653	99.0625	91.9481	92.6449	104.382	103.93	175.315

## Sheet: Energy
		1	2	3	4	5	6	7	8	9	10	11	12	13	14	15	16	17	18	19	20	21	22	23	24	25	26	27	28	29	30	Average
	BF_MinTask_Prop	150.791	62.8652	48.1879	115.598	62.9297	54.874	75.0716	69.2877	84.9288	94.5793	114.034	119.001	147.533	72.2152	85.095	58.8867	69.3427	61.1608	96.8428	113.307	138.256	128.466	63.1436	66.8015	76.9316	61.6303	77.002	86.2849	76.8554	157.099	89.6334
	MaxSLAv_MinTask_Prio	138.903	64.8109	48.3246	113.035	61.473	56.1336	78.7223	71.4485	86.7833	98.656	112.642	119.036	144.918	73.1284	88.0217	60.2196	68.6732	61.1505	98.2005	112.48	139.268	129.862	64.1224	69.1488	78.4273	64.8762	80.0031	86.7325	76.9991	156.188	90.0796
	MaxSLAv_MinTask_Prop	145.681	64.7538	48.269	117.951	61.443	56.3261	76.4431	71.5742	86.9506	96.7434	114.719	119.925	148.748	72.9202	87.9098	58.57	70.8456	61.139	96.2275	111.861	138.05	127.627	64.4579	67.6018	78.8092	64.9893	79.4012	86.2507	77.4188	155.448	90.3018
	MinSLAv_MinTask_Prop	146.162	67.6851	48.3312	113.867	62.4976	55.8662	78.5635	70.4849	84.754	95.866	111.044	120.08	148.104	73.8294	87.7879	58.8961	70.8456	61.0709	98.8756	111.618	138.578	128.643	64.3833	67.8437	78.4116	66.2915	81.7042	85.3226	77.0931	156.192	90.3564
	BF_MinTask_Prio	152.225	65.5414	50.6408	114.986	62.9621	56.2956	76.0882	72.1879	84.3352	96.1645	112.932	119.888	145.384	73.0097	86.6117	58.9146	71.0876	62.5558	95.7026	113.858	139.159	128.999	63.7506	65.2096	78.6963	64.985	78.1443	86.9867	78.8964	158.324	90.4841
	MinSLAv_MinTask_Prio	155.56	64.4671	49.5046	115.616	63.0992	55.7175	75.7214	71.0274	84.6345	97.4194	111.771	118.188	147.412	73.8112	87.1679	58.54	69.9325	62.8431	99.1355	113.492	137.366	126.733	63.5927	69.1501	80.0785	63.7643	81.4996	85.129	78.3992	155.094	90.5289
	MinAW_MinTask_Prio	146.304	67.342	51.2842	113.913	62.1149	55.7562	78.1584	70.2594	85.8241	97.1808	112.92	118.223	148.999	71.8262	85.5539	59.5769	71.7546	63.2952	96.0719	114.459	138.475	126.726	63.9121	69.7305	78.9194	65.3313	82.8133	88.1863	79.7251	154.338	90.6324
	WF_MinTask_Prio	139.632	66.6002	51.1427	118.408	61.3999	55.7158	77.5321	70.7264	84.7106	96.5147	112.794	118.552	148.084	71.7258	85.8446	59.3123	71.5459	62.8773	97.4365	114.357	138.975	129.48	64.1491	70.2474	80.0959	66.399	81.9776	89.4006	78.692	155.451	90.6593
	FF_MinTask_Prop	133.388	65.1057	50.0266	119.889	62.613	56.4495	77.4551	69.3419	83.2347	96.2921	112.035	119.268	152.059	73.383	88.7917	58.3178	71.455	63.7857	98.1891	112.788	140.465	131.492	64.6148	68.9464	80.4133	65.9842	81.1745	89.5373	79.8614	154.414	90.6924
	FF_MinTask_Prio	143.334	65.4468	49.1474	118.063	63.2862	56.6521	78.3612	71.9129	84.0192	95.9717	111.056	118.718	151.749	73.2435	88.3782	59.6298	73.0903	64.4035	98.3195	108.881	140.056	126.634	64.2319	68.9648	79.2725	65.8875	81.9845	86.7942	78.4366	159.256	90.8394
	MinAW_MinTask_Prop	157.288	65.8961	51.2811	117.59	61.9698	55.7523	77.4615	69.5586	83.8612	96.5605	114.027	118.22	147.688	71.9631	84.8047	59.7201	72.2189	62.8866	95.6887	113.22	138.466	128.201	63.9151	68.2805	79.05	65.113	83.1846	88.8319	79.8105	154.169	90.8893
	BF_MinSLAv_MinTask	155.355	66.932	51.4832	122.054	65.6451	58.0901	78.9583	74.1566	86.0892	97.4804	108.075	120.501	150.099	71.2727	86.1866	63.7897	72.4876	61.3612	98.7673	104.64	134.936	129.899	62.3943	69.0649	74.862	68.9287	74.837	84.1726	80.8794	157.774	91.0391
	BF_MaxCap_MinTask	157.221	65.5684	52.158	121.173	64.8672	57.7402	78.34	73.6827	88.0079	97.6217	111.628	117.551	151.089	69.7179	86.0462	63.0434	71.8252	61.7802	98.0402	108.234	134.753	130.128	62.0255	68.1626	74.1325	68.8662	74.3348	84.7189	81.0755	158.025	91.0519
	WF_MinTask_Prop	152.789	66.7988	51.0397	120.064	61.5196	54.3774	78.7587	70.6273	86.5456	96.4485	115.088	117.241	148.271	71.726	84.9177	59.3483	70.264	62.9638	97.2091	113.126	138.809	129.44	64.0842	69.7259	78.4572	66.2223	82.5163	89.0848	78.5291	156.9	91.0964
	MaxSLAv_MaxCap_MinTask	156.074	64.9467	55.3526	121.193	66.279	59.4487	78.3465	75.0107	87.2974	98.1915	109.236	116.482	151.41	71.8429	87.0808	62.4323	71.6379	63.734	99.2013	107.243	135.899	129.536	63.3981	67.5738	74.5572	69.8868	73.5252	84.8584	80.9905	155.178	91.2615
	MaxSLAv_MinSLAv_Prop	153.768	65.597	48.5278	124.479	61.6614	56.3603	79.5293	71.7219	85.2659	96.0861	109.937	121.633	150.867	72.5485	87.2731	58.3946	70.8456	61.1332	98.6169	113.271	139.79	132.208	64.4418	67.556	78.8474	64.9893	79.0432	85.3769	78.2422	161.512	91.3175
	MaxSLAv_MinSLAv_Prio	143.712	64.3628	47.9835	125.156	61.3528	56.3154	79.1723	71.7829	84.2666	99.1852	110.249	118.811	153.78	71.5926	89.9055	60.2149	69.0834	60.6938	100.35	113.055	141.669	135.448	64.2079	68.7523	78.4745	64.8141	80.2503	86.357	78.9497	159.923	91.329
	MinSLAv_MaxCap_MinTask	149.959	67.826	54.486	121.454	67.5676	59.2489	79.188	74.5433	85.1296	98.2315	111.976	121.122	154.343	70.1135	86.845	62.7044	71.2487	63.213	99.8931	108.877	137.955	128.97	62.9225	67.5578	74.0099	68.3219	73.1063	83.2322	80.5014	156.357	91.3634
	WFit_MaxCap_MinTask	151.635	67.4201	54.6973	120.356	67.9583	59.6813	80.0841	75.1433	87.8819	95.9338	107.775	115.694	156.275	72.2452	87.4503	64.7686	71.3102	63.4952	98.5876	106.498	135.22	127.899	61.7437	69.7018	75.6207	71.4431	73.5946	86.2472	81.3466	154.842	91.4183
	WF_MinSLAv_Prop	143.192	66.2338	51.0398	122.395	61.4831	54.7488	78.2875	69.9807	85.5922	97.6087	111.271	121.925	148.229	71.3222	87.4922	60.0553	70.264	62.8955	99.344	111.32	136.919	132.544	64.123	68.9675	78.4308	66.2223	82.1006	90.7171	78.6916	169.375	91.4257
	MinAW_MinSLAv_Prop	141.666	67.2799	51.2811	124.568	62.7513	55.2842	74.0457	69.3498	87.5219	99.0346	112.458	118.518	156.371	72.5343	86.2725	58.9637	72.2189	63.2301	99.3249	112.453	136.489	130.497	63.9034	68.8205	78.0926	65.113	83.4622	88.8296	76.8608	167.029	91.4741
	BF_MinSLAv_Prop	146.136	66.2338	51.0398	122.395	61.4831	54.7488	78.2875	69.9807	85.5922	97.6087	111.271	121.925	148.229	71.3222	87.4922	60.0553	70.264	62.8955	99.344	111.32	136.919	132.544	64.123	68.9675	78.4308	66.2223	82.1006	90.7171	78.6916	169.375	91.5239
	MinSLAv_MinSLAv_MinTask	152.464	67.1099	54.5322	120.702	67.2221	60.1485	80.5049	74.6953	84.6021	97.4762	110.644	118.954	149.288	73.2564	89.416	63.4106	71.6661	63.8626	99.799	105.818	137.25	130.804	62.3999	67.2078	74.3958	70.7543	74.4993	85.4836	81.7047	156.103	91.5391
	MinSLAv_MinSLAv_Prop	145.954	66.9579	48.149	124.872	63.0157	55.9882	77.2887	70.5122	84.0267	98.7334	113.978	119.162	148.941	72.9306	90.0671	58.209	70.8456	61.0428	99.0447	113.015	140.406	132.62	64.1773	67.3572	78.1223	66.2915	81.5976	86.2223	77.2164	169.819	91.5521
	FF_MaxCap_MinTask	163.766	66.1214	55.2589	120.993	66.9312	59.7915	79.015	74.1927	87.4892	98.4186	109.289	118.654	154.625	72.4128	87.3066	62.6065	71.4347	63.3547	99.6469	108.607	137.294	127.215	62.859	67.5636	74.382	68.3363	72.5327	82.1975	80.8859	153.43	91.5537
	FF_MinTask_MinTask	152.78	66.402	55.4327	122.179	66.9548	60.2448	80.4327	74.9433	86.106	98.0865	109.534	117.879	152.866	73.0789	87.7952	62.7039	70.7538	63.414	98.3719	109.067	137.585	128.441	62.3616	67.6453	74.8724	68.0419	74.0257	85.9992	81.4735	157.404	91.5625
	FF_MinSLAv_MinTask	153.869	66.0834	54.6452	117.942	66.4716	60.1695	81.683	75.4887	89.4474	100.187	109.049	117.776	150.778	74.8386	88.1577	63.017	71.3875	63.0299	99.9575	107.523	136.13	129.907	62.6647	67.3065	74.1699	67.4437	74.5744	84.5272	81.7784	156.969	91.5657
	MaxSLAv_MinSLAv_MinTask	159.32	65.9474	55.4146	120.391	65.169	59.291	80.6167	75.6209	87.4062	99.1217	109.222	117.816	149.933	73.5741	87.8215	62.9959	71.9372	63.5834	98.9419	107.16	137.513	127.191	62.9747	66.9763	73.9677	68.8587	74.6368	85.4579	81.7035	157.393	91.5986
	Rand_MaxCap_MinTask	167.961	67.7883	53.1475	119.088	66.6002	58.5492	80.7475	76.432	86.7544	97.7867	110.64	115.896	149.827	71.1365	85.7152	63.1237	71.5573	63.5713	99.1805	107.38	137.01	128.021	62.0978	69.1937	73.9858	70.5077	74.6437	83.208	79.4249	157.129	91.6034
	BF_MinTask_MinTask	156.806	66.7627	51.4474	123.15	66.3377	58.0422	79.115	73.6563	87.1914	99.1355	111.198	120.773	153.127	72.4484	87.2817	62.1398	72.3999	61.5105	100.665	106.66	137.161	128.962	62.4531	68.9583	75.355	70.0146	75.3664	86.0963	80.7933	155.702	91.6903
	BF_MinCap_MinTask	153.81	67.3189	51.2503	121.631	66.0184	58.1826	80.9538	74.4369	89.942	98.3386	109.65	119.725	151.418	72.604	91.9775	63.1529	72.0935	61.7333	97.4205	110.176	136.324	130.592	62.3877	69.55	75.4511	70.2949	75.4169	83.282	80.2968	156.229	91.7219
	MinSLAv_MinTask_MinTask	154.262	67.5196	54.303	122.235	67.8186	59.4949	80.9278	74.1225	89.3926	98.3713	108.781	116.344	150.792	74.5006	87.8276	63.5642	71.4821	63.514	98.9901	109.838	137.078	128.252	63.0144	67.6353	74.6094	68.0437	74.4043	85.816	82.1023	159.179	91.8072
	FF_MinSLAv_Prio	137.785	65.2202	49.4088	122.035	64.5484	57.784	78.3925	72.659	85.4657	99.8727	115.561	122.177	155.909	72.9714	89.459	59.617	69.5666	62.9439	102.251	113.233	141.906	128.962	64.1799	69.6063	78.9272	65.3717	79.3829	87.5566	77.8281	165.431	91.8671
	MinSLAv_MinSLAv_Prio	148.591	63.3154	48.3268	125.784	62.0419	54.3785	76.2048	71.4002	85.7688	98.348	114.211	122.203	158.799	74.1665	88.9929	58.3297	69.9325	63.0002	98.2358	114.49	140.907	129.701	63.4338	68.2827	80.0335	63.7643	81.5528	85.4803	79.7069	167.985	91.9123
	Rand_MinTask_MinTask	161.965	67.929	53.0698	122.159	65.8753	58.4822	80.4767	74.7559	89.5341	97.8083	112.079	118.083	153.238	72.3981	88.4092	62.6716	72.3705	63.6226	98.8875	109.138	135.74	127.266	62.1515	69.4212	74.7885	70.4485	74.8157	83.4001	81.4499	154.961	91.9132
	MinAW_MinSLAv_Prio	146.273	66.4475	51.2843	122.33	63.0285	55.5962	77.58	70.1679	85.1922	97.1548	114.045	121.144	157.643	73.6075	87.2375	59.2444	71.7546	63.3562	98.7773	112.958	139.13	132.117	63.9004	69.3305	78.8063	65.3313	82.8483	88.2521	79.6266	163.268	91.9144
	WF_MinSLAv_Prio	151.474	66.1769	51.1428	122.764	62.0465	55.0666	77.799	70.7402	86.5061	98.1887	111.45	121.605	151.47	71.3777	87.5528	59.2378	71.5459	62.8096	97.3103	113.371	139.128	133.451	64.1605	69.4076	80.319	66.399	81.9969	87.5694	80.3188	166.279	91.9555
	BF_MinSLAv_Prio	149.502	64.4047	50.8742	126.219	62.2746	55.8907	78.6995	71.7817	84.1276	97.9494	114.556	123.143	157.118	71.7483	90.7115	58.0328	71.1097	62.5238	99.5988	111.254	140.134	135.117	63.6172	64.8651	78.8571	64.985	78.4909	86.3434	80.6282	165.175	91.9911
	FF_MaxCap_MinSLAv	159.421	67.479	55.2589	125.605	66.9676	59.6926	79.3886	74.1927	87.8547	99.6062	112.503	122.811	152.706	72.4128	87.1507	62.6065	71.4347	63.3547	100.045	106.248	137.351	131.704	62.859	67.5636	74.382	68.3363	72.5327	83.1105	80.4395	156.188	92.0402
	Rand_MinSLAv_MinSLAv	151.572	67.8248	52.4142	130.478	66.6574	57.6223	81.4389	73.8683	87.559	96.8731	111.444	118.349	154.414	72.9752	88.3154	63.3196	70.6211	63.9867	98.7048	109.057	135.761	130.971	62.244	67.693	74.8963	70.45	73.5778	84.1642	80.3914	165.716	92.112
	FF_MinSLAv_Prop	166.021	65.3707	48.4061	120.456	62.4191	56.5103	80.7622	69.5748	84.7914	97.1182	112.725	120.132	147.83	72.1267	85.786	59.8867	69.8181	63.8934	102.544	111.691	136.918	135.053	64.4108	69.79	80.1982	66.673	80.48	92.0075	80.0599	160.346	92.1267
	Rand_MinTask_Prop	132.073	70.7092	55.1106	120.637	66.4422	60.2545	81.3879	74.7385	85.2683	97.9633	113.23	117.702	149.174	72.9146	87.5921	62.4247	73.4954	66.6262	100.242	112.95	136.316	131.012	67.0857	73.9107	80.0455	69.8395	83.3076	89.0045	80.8442	151.595	92.1298
	MaxSLAv_MinCap_MinTask	150.285	65.8614	55.0189	119.21	66.7837	60.2373	82.0372	74.6779	87.9011	99.1938	111.812	118.427	150.609	73.5461	91.5699	63.4475	70.7686	63.6554	100.336	111.231	137.098	135.05	62.7999	68.0247	75.2078	69.4009	73.8882	86.5335	82.0704	157.968	92.155
	Rand_MinCap_MinTask	148.635	68.3348	52.8479	123.899	66.8545	59.4639	83.5551	75.7594	87.9855	97.5357	109.63	117.223	155.025	73.2122	89.1163	63.0087	71.3759	63.3948	102.511	110.857	136.264	127.987	62.1447	69.3082	75.354	71.0802	75.8864	85.9087	82.2327	158.743	92.1711
	MaxSLAv_MinTask_MinTask	162.35	67.5075	54.7283	121.433	66.2159	59.9387	79.9343	73.754	88.4206	98.8474	107.35	118.169	152.127	73.8655	87.8515	63.0573	70.9058	63.4196	98.7051	110.297	140.063	128.872	62.9254	67.5743	74.5009	68.7134	75.8215	88.5384	83.8496	157.938	92.2558
	Rand_MinSLAv_MinTask	176.451	67.7128	52.4142	123.63	66.656	57.7603	81.442	73.8683	89.1656	95.6932	110.118	119.583	153.387	72.9752	88.3154	63.3196	70.6211	63.9867	100.768	109.891	131.992	128.793	62.244	67.693	74.8963	70.45	73.5778	84.3771	81.0821	155.699	92.2854
	BF_MaxCap_MinSLAv	164.3	67.3956	52.158	131.694	64.8661	57.4897	78.1668	73.6827	84.6402	98.6447	109.79	121.187	158.753	69.7179	86.117	63.0434	71.8252	61.7802	99.6757	107.998	136.282	130.529	62.0255	68.1626	74.1325	68.8662	74.2981	83.9549	79.7155	171.184	92.4025
	FF_MinCap_MinTask	162.015	66.0383	54.6659	118.459	66.4132	60.7383	80.895	75.3411	91.6851	100.184	110.629	115.47	151.068	72.3244	93.3537	63.3175	71.1074	63.8746	101.284	109.5	139.274	131.395	62.7102	68.1438	75.0964	67.9227	74.2818	86.3981	82.5552	156.898	92.4346
	WFit_MinSLAv_MinTask	155.69	67.4922	54.6833	120.137	68.8162	59.8556	82.3099	74.2239	89.2624	97.1016	107.882	118.538	149.638	74.0918	89.5755	63.8833	72.2292	63.0948	99.6097	109.249	137.211	130.262	62.1235	71.7949	76.7704	72.3608	74.3692	86.2326	84.1528	160.959	92.4533
	MinAW_MaxCap_MinTask	177.538	68.9245	55.411	122.959	67.0317	59.579	81.1025	75.2162	85.8913	96.1494	108.053	117.039	151.982	73.9607	87.7197	63.5005	70.9644	64.7457	98.1655	105.903	137.713	127.413	62.7641	70.725	75.3652	73.5885	74.357	84.3927	81.1248	155.079	92.4786
	MinSLAv_MinCap_MinTask	158.292	68.2428	54.3503	117.846	66.5052	61.1802	82.5104	75.9797	88.9953	98.4661	108.418	119.829	152.116	72.111	91.7093	63.7057	70.5904	63.5754	99.056	110.829	140.665	132.059	62.7271	68.1587	74.816	69.2668	74.6975	87.9517	82.6885	159.79	92.571
	MinSLAv_MaxCap_MinSLAv	158.173	67.8611	52.2086	132.662	67.0269	58.0588	79.0785	73.5181	85.6946	101.101	114.344	125.501	159.057	71.077	86.7242	63.5856	72.0902	62.2601	100.929	105.661	138.882	132.714	62.7625	69.0079	75.3794	71.0724	72.9766	83.3727	80.6454	155.353	92.6259
	BF_MinSLAv_MinSLAv	159.206	67.4656	51.4832	131.483	65.6316	57.8263	77.7767	74.1566	86.341	97.8877	113.59	122.078	159.741	71.2727	86.3907	63.7897	72.4876	61.3612	100.261	108.432	136.465	133.785	62.3943	69.0649	74.862	68.9287	74.837	84.1012	80.6737	165.116	92.6296
	WFit_MinTask_MinTask	162.331	68.2088	54.5352	120.863	68.6656	60.5538	80.4875	74.2349	88.484	100.541	107.648	116.307	151.703	75.5659	91.1104	64.1606	71.5108	63.9735	101.721	109.203	134.505	126.418	62.1815	71.3136	76.0046	72.0777	75.1781	87.5713	83.1746	160.76	92.6997
	MaxSLAv_MinTask_MinSLAv	150.553	66.8854	54.7283	128.844	66.1621	59.9413	80.3095	73.754	86.7313	98.3941	113.362	119.96	159.843	73.8655	87.8515	63.0573	70.9058	63.4196	97.9356	108.509	138.356	130.317	62.9254	67.5743	74.5009	68.7134	75.8207	87.2985	82.3746	168.792	92.7228
	Rand_MaxCap_MinSLAv	155.585	68.4956	53.1475	129.355	66.6868	58.5497	80.2703	76.432	85.1834	100.002	113.605	118.459	163.325	71.1365	86.1254	63.1237	71.5573	63.5713	98.8749	107.525	141.579	131.563	62.0978	69.1937	73.9858	70.5077	74.6417	82.1679	79.6506	165.766	92.7388
	Rand_MinTask_Prio	143.166	71.3096	55.1105	121.809	67.01	59.3686	80.5539	75.3924	86.7157	99.2928	112.26	116.137	149.26	72.8027	87.3491	62.2384	73.4954	66.9513	99.448	116.453	137.141	128.686	67.0267	72.1653	81.2985	69.8609	83.3038	87.1578	82.2666	158.124	92.7718
	MaxSLAv_MaxCap_MinSLAv	159.812	65.8667	55.3526	132.933	66.3245	59.2789	78.7753	75.0107	89.029	98.2603	113.557	118.439	166.074	71.8429	87.1247	62.4323	71.6379	63.734	98.5519	108.189	136.804	129.536	63.3981	67.5738	74.5572	69.8868	73.5255	84.675	80.7842	161.053	92.8006
	FF_MinSLAv_MinSLAv	155.834	66.2244	54.6452	127.798	66.4714	60.1528	81.683	75.4887	89.8503	100.249	109.296	120.82	155.166	74.8386	88.1577	63.017	71.3875	63.0299	101.534	108.628	138.289	136.653	62.6647	67.3065	74.1699	67.4437	74.5744	85.2072	82.3813	163.127	92.8696
	BF_MinTask_MinSLAv	160.386	66.5728	51.4474	134.386	66.3514	57.4087	79.9138	73.6563	86.5611	99.9743	112.17	118.758	162.84	72.4484	86.551	62.1398	72.3999	61.5105	101.537	109.202	140.486	128.221	62.4531	68.9583	75.355	70.0146	75.421	85.4414	81.4386	162.87	92.8958
	WFit_MaxCap_MinSLAv	153.268	70.5066	54.6973	133.499	68.1423	59.6813	80.0841	75.1433	87.2368	98.5798	109.492	122.555	155.514	72.2452	87.9238	64.7686	71.3102	63.4952	101.144	107.006	138.907	133.301	61.7437	69.7018	75.6207	71.4431	73.5946	85.3928	83.3628	160.718	93.0026
	MaxSLAv_MinSLAv_MinSLAv	161.751	65.5962	55.4146	126.968	65.1733	59.8366	80.6167	75.6209	89.1854	99.4562	111.098	124.797	157.628	73.5741	88.1955	62.9959	71.9372	63.5834	101.164	107.718	136.676	133.101	62.9747	66.9763	73.9677	68.8587	74.6368	86.0023	82.1594	162.504	93.0055
	MinAW_MinSLAv_MinTask	156.488	68.7619	56.0185	128.43	68.2594	61.0134	83.0163	74.4791	91.6217	97.9432	108.715	116.97	154.08	74.0577	87.8274	64.6305	72.0592	64.7955	101.728	109.975	135.994	129.594	64.1206	71.3941	77.6619	72.9285	74.8653	84.6153	82.1766	156.136	93.0119
	WFit_MinCap_MinTask	164.989	68.8695	53.5017	121.674	67.2224	61.2024	81.8247	77.2538	91.788	96.8488	108.369	116.466	151.193	74.89	91.849	63.8143	71.9513	62.6718	99.9365	110.913	133.676	133.258	62.6121	71.4571	76.748	73.6139	75.7744	87.1436	84.9311	154.777	93.0406
	Rand_MinTask_MinSLAv	169.122	69.2386	53.0698	132.993	65.8752	58.3556	80.4767	74.7559	88.1186	97.3707	110.447	120.835	154.275	72.3981	88.4092	62.6716	72.3705	63.6226	99.8977	109.597	139.565	127.683	62.1515	69.4212	74.7885	70.4485	74.8157	85.2715	80.3468	165.771	93.1388
	BF_MinCap_MinSLAv	157.025	64.7987	51.2503	133.832	66.0463	58.1456	80.9539	74.4369	89.7151	99.6685	111.632	122.217	159.472	72.604	91.5422	63.1529	72.0935	61.7333	98.6128	109.228	137.384	134.324	62.3877	69.55	75.4511	70.2949	75.3938	84.2748	80.5441	168.878	93.2214
	MinSLAv_MinSLAv_MinSLAv	170.836	67.9947	53.1957	132.391	66.9389	59.1138	79.2947	73.2407	88.2194	99.607	108.568	124.571	157.917	71.9947	86.3773	63.9031	69.9324	61.8883	99.5348	109.287	138.984	130.038	62.2935	69.1066	75.028	69.9897	73.7341	85.9348	81.7391	165.635	93.243
	MinSLAv_MinCap_MinSLAv	150.097	67.0314	53.715	133.758	67.3568	60.0817	79.2029	73.4999	90.0387	101.156	112.401	125.144	154.657	73.7689	92.4504	63.1101	70.7883	62.5899	100.241	108.569	137.997	132.188	62.163	70.1541	75.439	69.9494	74.3162	85.9803	82.9144	167.952	93.2903
	FF_MinTask_MinSLAv	166.467	67.0001	55.4327	129.359	66.9548	60.2448	80.4327	74.9433	90.1351	100.212	111.6	121.902	158.703	73.0789	89.1777	62.7039	70.7538	63.414	101.613	110.123	138.05	131.79	62.3616	67.6453	74.8724	68.0419	74.0257	86.4409	82.0774	160.583	93.3379
	WFit_MinSLAv_MinSLAv	157.282	69.685	54.6833	132.92	68.8162	59.8556	82.3099	74.2239	87.5408	98.7375	108.19	119.647	160.104	74.0918	89.5755	63.8833	72.2292	63.0948	103.507	109.349	134.194	132.889	62.1235	71.7949	76.7704	72.3608	74.3692	84.9106	84.5104	158.41	93.402
	MinAW_MinTask_MinTask	165.346	70.0291	53.6346	123.37	67.5282	60.5271	82.5953	74.986	88.1798	98.9612	110.493	118.413	151.362	75.5385	90.4106	64.5902	71.3768	64.4094	101.377	110.214	134.898	128.66	64.117	72.6191	76.5839	73.6259	75.631	87.7647	85.134	159.696	93.4025
	MinSLAv_MinTask_MinSLAv	157.233	69.1956	54.303	133.285	68.0204	59.4951	80.3302	74.1225	89.288	98.7401	109.186	122.696	159.554	74.5006	87.8276	63.5642	71.4821	63.514	102.27	106.826	138.447	132.77	63.0144	67.6353	74.6094	68.0437	74.4043	85.9223	82.395	172.122	93.4933
	WFit_MinCap_MinSLAv	163.659	68.1425	53.5017	124.946	67.2224	61.2024	81.8247	77.2538	90.3854	96.5599	109.872	121.182	157.983	74.89	91.849	63.8143	71.9513	62.6718	99.9543	110.374	135.302	132.89	62.6121	71.4571	76.748	73.6139	75.7744	87.1436	85.8273	163.06	93.7889
	MinAW_MaxCap_MinSLAv	159.697	71.788	58.6247	129.696	67.7976	59.4714	82.4156	73.241	89.4621	100.182	110.835	120.377	157.898	73.1513	87.1873	64.7887	73.1051	64.647	100.608	108.895	138.81	131.586	63.9609	70.7422	74.9879	74.9658	74.2601	84.4079	82.0875	164.541	93.8073
	MaxSLAv_MinCap_MinSLAv	168.256	66.3435	55.0189	128.913	66.7833	60.2385	82.0372	74.6779	89.7488	100.112	113.31	122.141	156.73	73.5461	91.5699	63.4475	70.7686	63.6554	101.889	112.678	138.166	134.28	62.7999	68.0247	75.2078	69.4009	73.8882	87.1268	83.0628	165.216	93.9679
	Rand_MinCap_MinSLAv	168.203	67.496	52.8479	136.33	66.8532	59.4639	83.5551	75.7594	86.8565	99.723	113.555	121.079	163.202	73.2122	89.1183	63.0087	71.3759	63.3948	103.423	110.77	138.088	130.7	62.1447	69.3082	75.354	71.0802	75.8864	85.3871	82.3656	162.581	94.0707
	WFit_MinTask_MinSLAv	169.514	68.6131	54.5352	129.566	68.6703	60.5539	80.4875	74.2349	89.3673	102.189	110.288	118.457	156.905	75.5659	91.1104	64.1606	71.5108	63.9735	102.172	110.767	137.96	131.303	62.1815	71.3136	76.0046	72.0777	75.1781	87.5713	82.627	163.491	94.0783
	MinAW_MinSLAv_MinSLAv	156.79	70.409	56.0185	138.616	68.268	61.0134	83.0163	74.4791	90.6157	98.2229	109.612	124.197	157.728	74.0577	87.8274	64.6305	72.0592	64.7955	102.021	112.344	137.355	132.844	64.1206	71.3941	77.6619	72.9285	74.863	84.5071	82.2239	161.923	94.2181
	FF_MinCap_MinSLAv	166.225	65.7885	54.6659	133.463	66.4132	60.7363	80.896	75.3411	91.6851	100.522	115.058	121.803	159.131	72.3244	93.3537	63.3175	71.1074	63.8746	101.782	110.184	138.517	134.967	62.7102	68.1438	75.0964	67.9227	74.2818	86.4068	82.8931	167.939	94.2184
	MinAW_MinTask_MinSLAv	171.562	71.5679	53.6346	125.192	67.5329	60.5271	82.5953	74.986	88.5369	99.0942	112.257	120.893	155.872	75.5385	90.4106	64.5902	71.3768	64.4094	100.976	111.021	137.537	130.869	64.117	72.6191	76.5839	73.6259	75.631	87.2239	85.2436	163.656	94.3226
	Rand_MinSLAv_Prio	141.576	71.3506	55.1105	128.975	66.7707	59.981	79.5832	74.947	90.0777	98.7889	115.902	122.983	157.37	74.5678	89.8841	62.1431	73.4954	66.5118	104.405	114.424	141.177	133.591	66.7457	72.3518	83.1061	70.7821	83.3475	87.2693	81.6083	162.943	94.3923
	Rand_MinSLAv_Prop	141.756	70.9977	55.1106	128.676	66.4508	60.2303	79.9382	75.0507	88.9578	98.5732	115.621	122.007	160.89	72.6029	90.652	62.817	73.4954	66.3045	104.396	113.3	137.396	132.694	67.0501	73.3305	80.7665	70.585	83.2262	86.9857	83.3096	169.095	94.4088
	MinAW_MinCap_MinSLAv	152.905	69.4217	55.5635	134.095	68.1615	61.3371	83.8115	75.6108	89.9665	99.2648	112.084	124.514	156.816	76.0992	91.6887	65.6514	71.9053	64.4948	101.831	112.88	136.956	135.444	63.8266	72.8759	78.7051	74.2625	76.6801	87.8533	84.4298	163.492	94.7543
	MinAW_MinCap_MinTask	183.511	71.3077	55.5635	124.555	68.1996	61.3371	83.8115	75.6108	89.9665	98.6274	110.906	117.762	154.149	76.0992	91.6887	65.6514	71.9053	64.4948	101.002	112.319	136.197	130.589	63.8266	72.8759	78.7051	74.2625	76.6801	87.8533	85.0271	158.81	94.7764
	RR	220.072	80.0924	70.4644	149.455	80.6752	79.3722	103.879	85.596	101.03	114.484	120.857	138.96	164.83	91.4222	104.513	79.307	83.26	83.3154	116.033	124.428	145.176	135.616	73.1006	88.9262	95.9968	87.5282	93.6563	98.9813	102.464	170.451	109.465
	Rand	200.4	81.1751	71.5178	150.174	85.1887	76.6148	99.8613	89.9395	107.806	123.478	128.211	140.886	169.826	90.3281	108.34	78.1287	86.9965	79.0226	120.869	122.798	149.447	145.306	76.1017	89.1653	99.0625	91.9481	92.6449	104.382	103.93	175.315	111.295

## Sheet: SLA_best
			1	2	3	4	5	6	7	8	9	10	11	12	13	14	15	16	17	18	19	20	21	22	23	24	25	26	27	28	29	30
	1	WF_MinTask_Prio	5294	553	27	1632	254	302	356	79	461	721	737	654	755	224	245	60	28	27	1016	893	1288	5008	45	80	111	41	177	1054	1095	1729
	2	Rand_MinTask_Prio	5468	630	10	1652	251	266	242	62	583	655	702	628	765	211	178	56	2	32	1156	936	1225	5302	33	83	78	18	118	850	983	1800
	3	MinAW_MinTask_Prio	5342	562	31	1681	284	368	430	94	507	763	740	672	724	283	270	91	24	56	1181	899	1247	4642	52	163	169	100	216	1307	1280	1726
	4	WF_MinTask_Prop	5601	548	7	1623	178	267	212	48	321	750	853	618	935	171	188	42	0	12	973	914	1233	7752	17	49	74	0	112	1016	553	1667
	5	MinAW_MinTask_Prop	5657	550	7	1616	193	242	249	50	483	725	981	622	975	150	163	54	0	20	960	966	1224	7779	10	47	50	0	114	899	572	1783
	6	FF_MinTask_Prio	5771	611	71	1662	278	406	357	118	547	694	734	639	758	233	206	67	33	83	1083	929	1271	5889	86	121	173	173	201	1053	1265	1747
	7	RR	7673	1850	772	2117	1171	2233	1685	1523	1130	1147	2145	1856	1179	636	1416	898	946	1021	1805	1575	1513	16653	1118	988	1254	2216	931	3568	3995	2143
	8	Rand	8639	2303	982	2199	1342	2593	1993	1608	1227	1283	2168	1816	1201	716	1471	1079	1016	1123	2069	1674	1559	15869	1217	1054	1340	2289	1090	3315	4163	2272

## Sheet: SLA
		1	2	3	4	5	6	7	8	9	10	11	12	13	14	15	16	17	18	19	20	21	22	23	24	25	26	27	28	29	30	Average
	BF_MaxCap_MinSLAv	6302	778	43	1695	435	552	484	294	919	880	2317	1446	1027	330	493	122	109	232	1378	1259	1339	13267	114	303	297	28	230	1393	1667	1942	1389.17
	BF_MinCap_MinSLAv	6283	808	43	1671	421	439	518	308	829	748	2272	1479	1012	227	270	98	97	328	1344	1234	1314	13226	154	267	239	26	227	1289	1427	1883	1349.37
	BF_MinSLAv_MinSLAv	6569	777	64	1694	430	586	509	318	967	772	2084	1267	1036	275	335	119	100	302	1372	1301	1347	12990	163	304	290	42	256	1019	1414	1968	1355.67
	BF_MinTask_MinSLAv	6226	728	39	1699	434	422	417	211	813	775	2312	1385	954	202	352	101	71	228	1340	1285	1344	14021	130	276	205	15	210	1352	1249	1904	1356.67
	BF_MaxCap_MinTask	6354	785	43	1686	439	550	426	294	896	880	2215	1529	1038	330	497	122	109	232	1348	1293	1345	13126	114	303	297	28	238	1244	1344	1961	1368.87
	BF_MinCap_MinTask	6295	803	43	1667	421	395	517	308	810	716	2065	1356	1013	227	265	98	97	328	1329	1164	1311	12765	154	267	239	26	228	1216	1280	1899	1310.07
	BF_MinSLAv_MinTask	6547	775	64	1620	429	539	514	318	902	746	2088	1394	1059	275	334	119	100	302	1344	1267	1333	13195	163	304	290	42	256	1130	1147	1918	1350.47
	FF_MaxCap_MinSLAv	6333	801	58	1684	522	565	657	337	830	893	2349	1700	982	367	414	116	214	262	1374	1293	1381	12743	210	300	384	68	266	1308	1789	1911	1403.7
	FF_MinCap_MinSLAv	6393	799	61	1683	451	356	465	265	792	773	2191	1414	1008	263	274	186	210	288	1354	1197	1319	11896	194	362	359	61	247	1276	1239	1856	1307.73
	FF_MinSLAv_MinSLAv	6544	775	96	1679	486	418	521	288	852	792	2173	1444	969	330	307	172	274	324	1367	1341	1343	12807	231	438	395	83	288	1463	1164	1950	1377.13
	FF_MinTask_MinSLAv	6294	735	50	1700	443	327	414	246	826	826	2262	1459	951	206	263	126	198	253	1345	1240	1337	14176	174	341	299	39	218	1133	1394	1894	1372.3
	FF_MaxCap_MinTask	6350	808	58	1695	531	577	629	337	900	881	2180	1434	1057	367	406	116	214	262	1329	1271	1369	13748	210	300	384	68	266	1417	1477	1944	1419.5
	FF_MinCap_MinTask	6374	823	61	1627	451	355	466	265	792	760	1826	1596	1033	263	274	186	210	288	1320	1176	1324	12346	194	362	359	61	247	1274	1360	1870	1318.1
	FF_MinSLAv_MinTask	6549	800	96	1633	486	426	521	288	904	760	2168	1443	985	330	307	172	274	324	1375	1229	1334	12261	231	438	395	83	288	1432	1227	1944	1356.77
	MaxSLAv_MaxCap_MinSLAv	6286	785	58	1692	485	552	631	316	863	875	2328	1559	1031	363	459	126	198	283	1346	1333	1384	13783	204	275	393	59	272	1317	1820	1923	1433.3
	MaxSLAv_MinCap_MinSLAv	6316	804	65	1668	466	347	487	268	826	758	2155	1462	985	241	302	135	235	279	1347	1220	1356	12845	197	334	348	70	242	1082	1211	1810	1328.7
	MaxSLAv_MinSLAv_MinSLAv	6567	792	96	1689	495	466	434	280	882	790	2195	1408	1002	297	333	165	235	336	1391	1311	1325	13180	267	410	384	76	287	1568	1510	1954	1404.17
	MaxSLAv_MinTask_MinSLAv	6281	736	51	1706	420	340	471	204	799	796	2261	1697	1046	202	267	121	186	251	1347	1304	1337	13247	184	335	288	44	231	1231	1221	1850	1348.47
	MaxSLAv_MaxCap_MinTask	6345	789	58	1700	489	557	604	316	873	847	2237	1538	1091	363	454	126	198	283	1338	1306	1375	13502	204	275	393	59	273	1275	1707	1948	1417.43
	MaxSLAv_MinCap_MinTask	6306	814	65	1619	466	348	487	268	835	753	1674	1225	987	241	302	135	235	279	1354	1197	1325	12004	197	334	348	70	242	1119	1365	1899	1283.1
	MaxSLAv_MinSLAv_MinTask	6558	789	96	1631	495	460	434	280	843	794	1910	1441	978	297	341	165	235	336	1370	1279	1326	12372	267	410	384	76	287	1583	1264	1951	1355.07
	MinAW_MaxCap_MinSLAv	6296	823	103	1695	611	494	705	374	922	896	2367	1523	1049	400	472	310	293	388	1450	1363	1372	13925	257	480	457	184	497	1819	1892	1981	1513.27
	MinAW_MinCap_MinSLAv	6387	840	75	1681	644	342	610	451	880	772	2283	1343	953	343	282	431	211	306	1420	1171	1351	12526	194	531	358	78	269	1484	1333	1910	1381.97
	MinAW_MinSLAv_MinSLAv	6539	803	112	1696	616	356	641	351	933	838	2338	1696	1001	331	378	387	277	360	1425	1254	1374	13924	250	457	409	142	385	2058	1692	1958	1499.37
	MinAW_MinTask_MinSLAv	6319	734	67	1694	567	349	566	308	837	797	2197	1474	1006	222	282	364	211	316	1382	1173	1336	13336	220	416	369	55	294	1542	988	1885	1376.87
	MinAW_MaxCap_MinTask	6373	799	71	1693	560	588	620	407	880	864	2193	1558	1054	336	467	240	167	323	1454	1374	1362	13360	183	463	446	119	387	1724	2008	1950	1467.43
	MinAW_MinCap_MinTask	6356	843	75	1640	642	342	610	451	880	757	1951	1335	922	343	282	431	211	306	1405	1168	1353	12035	194	531	358	78	269	1484	1325	1896	1349.1
	MinAW_MinSLAv_MinTask	6560	817	112	1635	617	356	641	351	835	815	2309	1537	1034	331	378	387	277	360	1419	1281	1360	12154	250	457	409	142	387	2050	1253	1961	1415.83
	MinSLAv_MaxCap_MinSLAv	6285	808	53	1700	535	633	521	248	864	897	2314	1550	1007	367	467	118	136	261	1370	1331	1392	13321	153	368	429	57	279	1321	1964	1990	1424.63
	MinSLAv_MinCap_MinSLAv	6315	810	57	1698	473	345	466	249	797	781	2184	1254	1004	235	286	190	125	291	1380	1291	1332	12859	167	434	308	58	225	973	1070	1864	1317.37
	MinSLAv_MinSLAv_MinSLAv	6564	802	77	1699	542	449	581	304	902	770	2262	1531	1006	318	395	177	164	325	1359	1278	1352	13322	187	418	333	83	278	1588	1381	1941	1412.93
	MinSLAv_MinTask_MinSLAv	6323	726	50	1699	448	375	478	221	862	815	2287	1253	1032	219	271	119	230	252	1323	1260	1342	12973	160	338	390	40	224	1257	1156	1832	1331.83
	MinSLAv_MaxCap_MinTask	6369	791	54	1688	496	542	635	282	931	866	2112	1485	1091	372	431	124	164	255	1364	1312	1369	13604	178	399	422	62	259	1362	1677	1924	1420.67
	MinSLAv_MinCap_MinTask	6395	819	61	1578	478	353	372	225	855	763	1953	1178	1008	266	264	149	158	273	1297	1218	1333	11422	209	373	341	55	230	1021	923	1884	1248.47
	MinSLAv_MinSLAv_MinTask	6600	791	89	1593	556	428	559	359	939	825	2140	1456	1025	331	337	162	218	337	1348	1337	1350	12780	173	405	370	108	299	1254	1159	1950	1375.93
	Rand	8639	2303	982	2199	1342	2593	1993	1608	1227	1283	2168	1816	1201	716	1471	1079	1016	1123	2069	1674	1559	15869	1217	1054	1340	2289	1090	3315	4163	2272	2422.33
	Rand_MaxCap_MinSLAv	6351	784	41	1699	514	583	545	217	871	885	2297	1723	1029	346	447	124	116	250	1393	1309	1363	13316	138	391	328	27	271	1345	1915	1951	1418.97
	Rand_MinCap_MinSLAv	6317	801	41	1688	458	389	437	233	859	809	2284	1480	938	223	292	146	96	264	1377	1171	1258	11601	172	367	291	42	237	1169	1098	1882	1280.67
	Rand_MinSLAv_MinSLAv	6510	773	70	1683	505	588	501	275	834	793	2280	1642	1052	293	322	202	165	301	1401	1309	1366	13383	187	397	321	29	277	1380	1569	1931	1411.3
	Rand_MinTask_MinSLAv	6324	728	37	1703	461	401	506	205	846	805	2283	1531	1031	207	300	120	113	250	1354	1232	1332	12312	143	336	260	14	255	1116	1106	1904	1307.17
	Rand_MaxCap_MinTask	6371	781	41	1698	517	583	530	217	927	871	2092	1491	1050	346	440	124	116	250	1366	1272	1360	14325	138	391	328	27	274	1233	2002	1949	1437
	Rand_MinCap_MinTask	6324	809	41	1603	458	389	437	233	812	796	1838	1225	1033	223	289	146	96	264	1311	1162	1276	11501	172	367	291	42	237	1241	1195	1885	1256.53
	Rand_MinSLAv_MinTask	6514	798	70	1612	504	583	501	275	787	763	2100	1381	1057	293	322	202	165	301	1375	1296	1344	13381	187	397	321	29	277	1365	1329	1973	1383.4
	RR	7673	1850	772	2117	1171	2233	1685	1523	1130	1147	2145	1856	1179	636	1416	898	946	1021	1805	1575	1513	16653	1118	988	1254	2216	931	3568	3995	2143	2305.23
	WF_MaxCap_MinSLAv	6345	870	83	1707	599	673	799	335	877	892	2344	1448	1021	417	483	177	208	331	1407	1326	1381	13208	224	448	453	141	357	1444	2115	1977	1469.67
	WF_MinCap_MinSLAv	6328	845	76	1684	515	456	659	211	906	816	2251	1384	997	297	303	194	227	286	1370	1231	1323	11388	281	482	446	85	258	1063	1364	1947	1322.43
	WF_MinSLAv_MinSLAv	6599	835	114	1702	627	586	752	409	888	795	2304	1566	1016	378	389	213	313	385	1353	1355	1354	12914	289	468	414	135	339	1518	1195	1948	1438.43
	WF_MinTask_MinSLAv	6365	763	65	1711	497	466	617	258	818	796	2127	1547	1010	228	310	176	225	282	1394	1229	1334	12627	234	396	387	63	260	1147	1300	1872	1350.13
	WF_MaxCap_MinTask	6350	873	83	1713	597	676	799	335	856	869	2134	1576	1086	417	473	177	208	331	1403	1330	1366	12914	224	448	453	141	357	1315	2150	2002	1455.2
	WF_MinCap_MinTask	6322	860	76	1657	515	456	659	211	853	824	1972	1405	1089	297	303	194	227	286	1348	1206	1322	11861	281	482	446	85	258	1063	1375	1944	1329.23
	WF_MinSLAv_MinTask	6576	825	114	1661	627	586	752	409	899	799	2147	1379	1019	378	389	213	313	385	1416	1296	1364	12661	289	468	414	135	339	1340	1198	1963	1411.8
	BF_MinTask_MinTask	6286	730	39	1645	435	431	505	211	851	742	2031	1359	1029	202	343	101	71	228	1300	1302	1344	12920	130	276	205	15	210	1258	1355	1890	1314.8
	FF_MinTask_MinTask	6280	730	39	1645	435	431	505	211	851	742	2031	1359	1029	202	343	101	71	228	1300	1302	1344	12920	130	276	205	15	210	1258	1355	1890	1314.6
	MaxSLAv_MinTask_MinTask	6301	737	50	1610	443	327	414	246	783	787	1964	1437	1012	206	293	126	198	253	1352	1283	1328	12269	174	341	299	39	218	1196	1280	1871	1294.57
	MinAW_MinTask_MinTask	6330	741	67	1631	567	349	566	308	777	792	2159	1518	1002	222	282	364	211	316	1357	1184	1329	12346	220	416	369	55	294	1600	919	1865	1338.53
	MinSLAv_MinTask_MinTask	6332	734	50	1606	448	368	476	221	842	789	2147	1441	1024	219	271	119	230	252	1302	1210	1343	12468	160	338	390	40	224	1205	1120	1882	1308.37
	Rand_MinTask_MinTask	6323	726	37	1616	461	397	506	205	794	806	1927	1208	1058	207	300	120	113	250	1312	1202	1335	11978	143	336	260	14	255	1231	1042	1890	1268.4
	WF_MinTask_MinTask	6363	762	65	1683	497	467	617	258	806	783	2112	1585	1048	228	310	176	225	282	1361	1281	1341	12632	234	396	387	63	260	1147	1200	1899	1348.93
	BF_MinSLAv_Prop	5851	605	8	1677	232	407	431	84	896	834	2122	1175	922	301	278	80	0	16	1286	1169	1374	9681	24	80	122	0	164	1095	1211	1823	1131.6
	BF_MinTask_Prop	5768	596	12	1662	192	294	291	42	596	747	1031	678	956	188	176	17	7	57	1083	897	1221	8674	37	82	174	2	127	902	516	1773	959.933
	FF_MinSLAv_Prop	5928	996	128	1677	537	535	449	359	1003	964	2404	1310	865	379	571	315	166	138	1457	1193	1310	12756	134	204	493	154	298	745	1509	1941	1363.93
	FF_MinTask_Prop	5719	580	9	1640	207	292	271	38	455	740	1296	987	938	182	190	41	2	44	1091	907	1298	8530	49	98	108	20	132	1022	638	1802	977.533
	MaxSLAv_MinSLAv_Prop	5809	641	18	1669	273	481	378	72	794	773	2146	1288	850	312	290	26	0	70	1262	1174	1296	11038	70	152	210	6	247	708	1060	1909	1167.4
	MaxSLAv_MinTask_Prop	5744	582	16	1661	201	332	178	51	679	768	1019	786	1013	187	218	23	0	47	1078	1026	1195	9532	43	141	117	6	127	411	495	1788	982.133
	MinAW_MinSLAv_Prop	5800	603	8	1686	276	409	453	98	834	824	2096	1187	835	314	260	118	0	28	1208	1211	1378	10685	14	94	70	0	154	1104	1356	1893	1166.53
	MinAW_MinTask_Prop	5657	550	7	1616	193	242	249	50	483	725	981	622	975	150	163	54	0	20	960	966	1224	7779	10	47	50	0	114	899	572	1783	904.7
	MinSLAv_MinSLAv_Prop	5878	645	20	1679	430	467	422	70	927	843	1941	1445	956	345	283	28	0	72	1184	1174	1264	13630	68	250	222	6	281	1084	1055	1892	1285.37
	MinSLAv_MinTask_Prop	5737	579	15	1641	168	311	211	44	569	686	1009	992	888	189	218	23	0	45	982	994	1203	7535	43	127	169	6	118	705	482	1737	914.2
	Rand_MinSLAv_Prop	5867	692	10	1700	374	823	663	102	892	761	2180	1128	938	372	331	112	2	48	1346	1238	1322	12042	60	169	184	38	172	1178	2502	2052	1309.93
	Rand_MinTask_Prop	5695	635	10	1684	237	480	433	94	619	696	1921	1341	978	237	249	58	2	37	1265	1013	1281	9520	53	112	99	55	118	848	1029	1941	1091.33
	WF_MinSLAv_Prop	5716	605	8	1677	232	407	431	84	896	834	2122	1175	922	301	278	80	0	16	1286	1169	1374	9681	24	80	122	0	164	1095	1211	1823	1127.1
	WF_MinTask_Prop	5601	548	7	1623	178	267	212	48	321	750	853	618	935	171	188	42	0	12	973	914	1233	7752	17	49	74	0	112	1016	553	1667	891.133
	BF_MinSLAv_Prio	6265	768	152	1826	419	815	366	210	931	733	1995	927	752	344	545	154	145	222	1375	1278	1388	12889	104	314	375	275	225	962	962	1936	1321.73
	BF_MinTask_Prio	6198	714	160	1787	368	686	327	202	705	726	751	707	788	255	588	123	144	208	1272	936	1282	6764	91	248	313	275	191	1106	1108	1776	1026.63
	FF_MinSLAv_Prio	6011	1021	154	1699	485	555	553	350	791	969	2151	1094	771	427	560	331	167	188	1429	1275	1235	13471	164	155	513	451	346	863	1842	1905	1397.53
	FF_MinTask_Prio	5771	611	71	1662	278	406	357	118	547	694	734	639	758	233	206	67	33	83	1083	929	1271	5889	86	121	173	173	201	1053	1265	1747	908.633
	MaxSLAv_MinSLAv_Prio	6064	699	104	1735	348	757	539	173	900	777	1945	1006	773	369	338	95	112	190	1264	1154	1383	11947	175	314	342	172	290	731	1125	1881	1256.73
	MaxSLAv_MinTask_Prio	6058	710	122	1702	261	482	325	185	758	708	774	671	772	237	348	80	107	154	1090	947	1254	6277	148	213	255	174	182	903	1102	1789	959.6
	MinAW_MinSLAv_Prio	5779	605	32	1755	366	483	601	139	896	776	1752	969	758	360	323	129	24	64	1346	1160	1396	10581	56	191	201	100	268	1538	1891	1841	1212.67
	MinAW_MinTask_Prio	5342	562	31	1681	284	368	430	94	507	763	740	672	724	283	270	91	24	56	1181	899	1247	4642	52	163	169	100	216	1307	1280	1726	863.467
	MinSLAv_MinSLAv_Prio	6243	781	173	1743	459	709	535	278	1028	815	2093	1130	788	423	541	183	154	257	1282	1217	1410	11596	210	281	373	486	452	1228	2007	1928	1360.1
	MinSLAv_MinTask_Prio	5942	746	166	1721	359	558	465	278	805	777	766	720	805	309	537	155	154	232	1138	909	1303	6261	182	246	277	486	321	1339	1883	1816	1055.2
	Rand_MinSLAv_Prio	5778	669	10	1696	318	646	613	136	686	753	2087	1043	887	374	316	97	2	48	1278	1217	1231	11980	61	151	120	53	166	1114	2378	1945	1261.77
	Rand_MinTask_Prio	5468	630	10	1652	251	266	242	62	583	655	702	628	765	211	178	56	2	32	1156	936	1225	5302	33	83	78	18	118	850	983	1800	832.5
	WF_MinSLAv_Prio	5697	613	28	1701	323	498	528	113	907	842	1880	933	813	337	298	104	28	31	1190	1123	1403	10313	52	111	149	41	227	1272	1361	1843	1158.63
	WF_MinTask_Prio	5294	553	27	1632	254	302	356	79	461	721	737	654	755	224	245	60	28	27	1016	893	1288	5008	45	80	111	41	177	1054	1095	1729	831.533

## Sheet: Time
		1	2	3	4	5	6	7	8	9	10	11	12	13	14	15	16	17	18	19	20	21	22	23	24	25	26	27	28	29	30	sum
	Rand_MinTask_Prio	5684	963	612	1656	743	1243	1031	911	837	943	1262	1231	1358	741	965	798	615	654	971	998	1316	7452	692	671	854	1112	595	1231	1703	1644	41486	1382.87
	WF_MinTask_Prop	5885	994	705	1615	830	1135	1018	962	954	985	1378	1162	1198	700	973	620	577	746	1235	1078	1099	7696	712	714	864	1042	683	1112	1674	1622	41968	1398.93
	WF_MinTask_Prio	5903	980	714	1653	815	1172	1016	953	948	995	1405	1153	1193	705	983	631	581	732	1236	1053	1103	7681	714	719	834	1035	676	1113	1668	1631	41995	1399.83
	WF_MinSLAv_Prio	6030	856	592	1530	689	1201	1036	779	1028	1014	1363	1263	1647	658	983	709	661	729	1212	1088	1139	7612	813	568	714	1132	575	1270	1751	1728	42370	1412.33
	MinAW_MinSLAv_Prio	6226	907	691	1555	851	1218	1219	902	1000	1042	1400	1282	1387	861	834	557	609	668	1178	985	1073	7805	721	604	748	1093	599	1339	1562	1716	42632	1421.07
	Rand_MinTask_Prop	5612	944	859	1604	690	1209	1128	820	999	1044	1455	1246	1306	700	877	767	738	730	1089	1073	1155	7929	716	674	786	1164	749	1293	1856	1749	42961	1432.03
	BF_MinTask_Prop	6348	965	706	1718	924	1266	1012	1129	896	1020	1360	1362	1425	706	1038	626	773	683	1173	1132	1178	7471	652	691	715	1189	696	1123	1545	1522	43044	1434.8
	Rand_MinSLAv_Prio	5943	878	589	1747	703	1357	1069	736	944	1053	1427	1774	1441	780	874	589	613	585	1258	1254	1151	7793	683	591	756	1124	579	1316	1821	1770	43198	1439.93
	MinSLAv_MinTask_Prio	5941	957	587	1701	723	1391	1072	820	865	978	1294	1257	1354	893	964	865	756	813	1116	1050	1144	7867	793	743	794	1442	651	1229	1649	1607	43316	1443.87
	FF_MinTask_Prop	6079	1034	673	1524	636	1228	1113	994	1059	1070	1405	1276	1311	832	907	716	697	632	1161	1049	1171	8076	779	763	751	1256	738	1263	1539	1599	43331	1444.37
	WF_MinCap_MinTask	6025	1029	685	1624	713	1293	1104	1185	813	1059	1083	1332	1547	800	955	779	747	767	1170	1088	1217	7069	891	902	877	1164	770	1343	1717	1643	43391	1446.37
	MinAW_MinTask_Prop	6293	1035	743	1570	676	1208	1176	859	783	950	1522	1157	1272	646	876	737	673	719	1078	1089	1203	8689	749	712	735	1182	595	1200	1707	1578	43412	1447.07
	WF_MinTask_MinTask	6377	1082	613	1658	745	1162	1134	918	1005	1309	1338	1213	1386	822	919	599	616	816	1201	1035	1177	7095	746	904	844	1121	747	1376	1877	1663	43498	1449.93
	MinAW_MinTask_Prio	5832	938	715	1766	824	1238	1230	831	1007	1008	1434	1279	1387	636	1139	770	693	745	1015	1066	1226	7476	927	717	1056	1333	609	1358	1744	1695	43694	1456.47
	MaxSLAv_MinTask_Prio	5943	877	598	1666	842	1457	1277	838	950	1026	1527	1209	1240	736	934	604	611	777	1087	1250	1229	7910	733	769	813	1368	700	1354	1842	1574	43741	1458.03
	FF_MinTask_Prio	5957	993	691	1557	829	1366	1016	847	954	1049	1299	1367	1326	750	962	626	581	777	1108	969	1334	8458	751	766	742	1389	673	1355	1742	1528	43762	1458.73
	BF_MinTask_Prio	6324	927	599	1631	906	1399	1050	811	849	1011	1414	1197	1325	787	1359	619	553	617	1095	1151	1289	7731	843	626	762	1409	709	1273	1781	1959	44006	1466.87
	MaxSLAv_MinCap_MinTask	6224	935	617	1685	837	1252	1261	949	1016	1161	1307	1513	1405	843	937	644	811	842	1135	1058	1239	7555	840	839	735	997	810	1341	1729	1506	44023	1467.43
	MinSLAv_MinTask_MinTask	6273	931	611	1797	937	1300	1300	915	943	1108	1315	1446	1446	768	1073	679	608	766	1087	999	1110	7625	813	766	811	1143	698	1357	1786	1659	44070	1469
	BF_MinTask_MinTask	7093	871	662	1638	829	1316	1237	921	765	1185	1384	1424	1444	730	1035	745	646	734	1179	1018	1125	7048	662	723	790	1145	788	1547	1631	1834	44149	1471.63
	Rand_MaxCap_MinSLAv	5944	993	685	1840	721	1226	1104	852	1027	1028	1553	1508	1640	693	979	662	847	717	1220	1130	1292	7716	738	763	762	983	675	1293	1699	1895	44185	1472.83
	WF_MinSLAv_Prop	6566	856	561	1575	750	1100	932	755	935	1057	1429	1494	1379	712	1000	610	566	600	1122	1024	1424	8947	780	610	729	1158	696	1336	1582	1918	44203	1473.43
	Rand_MinCap_MinTask	5719	977	621	1592	876	1245	1167	980	1057	1099	1232	1470	1515	755	970	735	728	858	1180	1246	1307	7898	726	887	911	1069	739	1255	1864	1653	44331	1477.7
	MinAW_MinCap_MinTask	6593	970	681	1602	786	1277	1103	1074	940	905	1551	1315	1443	822	1066	847	798	771	1156	1175	1193	7119	784	880	836	1163	832	1493	1605	1650	44430	1481
	MinSLAv_MinSLAv_MinTask	5610	1033	676	2172	801	1239	1118	955	859	1079	1298	1592	1135	894	1044	677	735	731	1130	954	1211	8518	817	852	777	1056	747	1341	1695	1736	44482	1482.73
	Rand_MinTask_MinTask	6486	1170	621	1699	778	1315	1132	986	960	1062	1335	1565	1393	773	922	658	622	664	1205	980	1187	8055	832	739	785	1148	797	1330	1708	1594	44501	1483.37
	MaxSLAv_MinTask_MinTask	6318	985	614	1676	845	1495	1111	906	949	980	1376	1385	1392	879	1061	647	587	802	1131	1129	1133	7646	889	758	879	1521	734	1253	1709	1731	44521	1484.03
	MaxSLAv_MinTask_Prop	5977	1039	882	1598	694	1368	1105	997	1064	1037	1395	1416	1282	823	954	733	602	633	1299	1076	1198	8412	825	692	933	1223	684	1313	1722	1575	44551	1485.03
	BF_MinSLAv_Prio	6567	963	589	1673	795	1245	1251	860	915	1084	1556	1415	1444	625	1146	651	623	630	1357	923	1437	8070	793	690	926	1129	611	1327	1633	1697	44625	1487.5
	MinSLAv_MinCap_MinTask	6369	1089	692	1825	699	1388	1177	996	1041	1107	1336	1469	1138	624	919	750	817	770	1077	999	1141	7907	860	699	793	1114	845	1486	1830	1680	44637	1487.9
	MinSLAv_MinSLAv_Prio	6338	918	690	1700	715	1292	1433	1101	1055	948	1492	1352	1558	651	1133	577	619	754	1070	1205	1594	7842	786	651	708	1121	596	1412	1656	1670	44637	1487.9
	FF_MinCap_MinTask	7219	993	695	1614	922	1260	1216	1013	1014	1050	1323	1294	1281	796	1065	734	763	791	1218	986	1251	7293	718	802	680	1108	804	1451	1716	1672	44742	1491.4
	MaxSLAv_MinSLAv_Prio	6478	902	699	1686	781	1298	1040	1010	780	1128	1398	1378	1788	677	1192	575	594	775	1401	1023	1394	7949	698	620	723	1211	651	1328	1817	1753	44747	1491.57
	MinSLAv_MinTask_Prop	6432	1078	716	1611	809	1273	1171	1081	988	958	1336	1421	1188	751	990	600	715	746	1149	1108	1267	8714	725	720	729	1313	794	1229	1781	1567	44960	1498.67
	MinAW_MinSLAv_Prop	6837	959	803	1670	712	1118	1044	756	871	1002	1298	1376	1455	628	887	593	702	663	1237	1024	1166	9082	856	718	718	1263	666	1382	1720	1778	44984	1499.47
	MaxSLAv_MinSLAv_Prop	6863	1056	660	1567	782	1172	1050	886	903	1144	1244	1382	1263	704	978	656	634	788	1223	1134	1167	8765	758	650	753	1184	623	1487	1910	1859	45245	1508.17
	FF_MinSLAv_MinTask	6983	1140	662	1563	790	1216	1108	951	922	1249	1527	1528	1415	775	946	747	677	697	1367	1018	1165	7666	795	746	862	1142	745	1376	1870	1769	45417	1513.9
	FF_MaxCap_MinSLAv	6711	969	613	1804	756	1227	1089	991	813	1054	1427	1335	1552	665	1037	788	789	881	1366	1263	1387	8454	618	651	767	1087	798	1241	1575	1715	45423	1514.1
	Rand_MinSLAv_MinTask	6397	993	750	1816	891	1221	1355	963	1071	967	1381	1340	1454	821	1135	669	728	728	1317	1134	1234	7469	912	744	941	982	782	1454	1955	1928	45532	1517.73
	MaxSLAv_MinSLAv_MinSLAv	6274	1080	670	2036	776	1299	1192	877	1012	1045	1461	1383	1702	807	998	636	731	796	1251	1183	1294	7979	827	726	814	1120	789	1293	1726	1792	45569	1518.97
	MinAW_MinTask_MinTask	6684	899	691	1722	805	1341	1224	1064	1046	1031	1403	1393	1259	879	1004	738	691	758	1190	1072	1131	8554	847	762	805	1100	775	1367	1699	1687	45621	1520.7
	FF_MinSLAv_MinSLAv	6558	1005	617	1747	757	1317	1322	904	896	1024	1377	1628	1582	801	970	556	742	711	1178	1011	1374	8456	927	699	764	941	775	1383	1715	1886	45623	1520.77
	MinSLAv_MinSLAv_Prop	6991	935	669	1583	770	1192	1060	1037	871	973	1344	1248	1603	768	999	722	644	645	1039	1144	1040	8950	897	712	961	1272	708	1269	1737	1964	45747	1524.9
	MaxSLAv_MaxCap_MinSLAv	6121	953	594	1952	936	1338	1062	935	911	1073	1468	1399	2531	638	991	783	789	910	1322	1159	1514	7609	776	708	804	987	691	1345	1684	1785	45768	1525.6
	MinSLAv_MinSLAv_MinSLAv	6552	903	680	1913	771	1320	1041	846	1087	967	1483	1639	1591	835	890	655	540	716	1463	1149	1294	8363	711	776	739	1229	712	1365	1870	1735	45835	1527.83
	MinAW_MinSLAv_MinSLAv	6623	1038	624	1656	745	1299	1183	958	1062	939	1405	1607	1828	717	818	860	690	729	1176	1059	1309	8253	972	739	839	985	859	1401	1777	1712	45862	1528.73
	FF_MinSLAv_Prio	6363	927	692	1600	898	1340	1109	1212	995	1521	1515	1561	1430	765	891	696	707	742	1250	1113	1473	8064	829	647	716	1330	617	1427	1643	1826	45899	1529.97
	WF_MaxCap_MinSLAv	6465	1047	715	1803	899	1306	1251	993	947	1174	1427	1412	1569	837	981	754	773	875	1400	1092	1307	7701	879	735	907	1069	778	1229	1737	1870	45932	1531.07
	MinSLAv_MaxCap_MinTask	7198	1149	670	1932	812	1276	1262	852	907	1169	1389	1473	1352	729	1112	623	812	738	1234	1074	1154	7944	840	765	789	1189	742	1108	1771	1941	46006	1533.53
	BF_MinSLAv_MinTask	6927	1268	655	1648	867	1403	913	972	882	1067	1383	1390	1428	709	1075	675	733	662	1255	1083	1394	8003	698	917	1018	1124	788	1294	1994	1884	46109	1536.97
	Rand_MinSLAv_Prop	7058	1244	660	1553	741	1182	1145	900	813	1089	1385	1491	1408	757	1027	555	513	620	1285	943	1247	9348	843	716	725	1200	671	1348	1823	1819	46109	1536.97
	Rand_MinSLAv_MinSLAv	5904	1101	729	1926	703	1303	1160	1003	972	1028	1588	1491	1603	862	1118	646	723	752	1148	1227	1184	8512	832	750	926	1092	689	1315	1799	2024	46110	1537
	BF_MaxCap_MinSLAv	6691	956	666	1948	671	1122	1072	853	1006	1075	1411	1625	1907	609	1036	807	738	821	1256	1119	1382	8114	665	695	733	1192	710	1347	1497	2414	46138	1537.93
	Rand_MinCap_MinSLAv	6245	886	695	1801	884	1282	1180	918	986	1063	1210	1691	1741	889	1004	748	902	830	1236	1207	1438	8166	687	783	797	1257	959	1343	1700	1613	46141	1538.03
	MinAW_MinSLAv_MinTask	6287	1179	641	1744	1041	1384	1056	1013	933	1242	1293	1276	1821	889	973	672	647	780	1280	1139	1183	8305	890	800	1015	1137	733	1298	1759	1732	46142	1538.07
	MaxSLAv_MinSLAv_MinTask	6181	1100	730	1693	804	1211	1137	969	966	1293	1250	1329	1330	681	1313	678	623	785	1182	1137	1232	8918	749	796	1007	1077	773	1499	2005	1754	46202	1540.07
	WF_MinSLAv_MinTask	6300	1006	720	2132	910	1298	1768	896	1083	961	1176	1553	1363	942	1046	707	630	660	1284	1124	1229	7799	838	947	792	1165	736	1357	1962	1868	46252	1541.73
	BF_MinCap_MinTask	8481	958	764	1734	728	1352	1170	992	937	1000	1279	1456	1235	785	1108	742	792	815	1183	1006	1156	7495	660	837	864	1052	697	1365	1954	1715	46312	1543.73
	BF_MinCap_MinSLAv	7012	1013	644	1879	824	1404	1159	1100	960	1130	1388	1502	1351	686	1052	778	693	712	1300	1199	1287	8089	700	699	876	1226	695	1304	1526	2203	46391	1546.37
	BF_MinSLAv_Prop	6843	946	741	1830	718	1188	995	963	929	1020	1352	1367	1565	615	1052	630	661	694	1303	1068	1269	9514	708	680	888	1222	599	1347	1810	1935	46452	1548.4
	MaxSLAv_MaxCap_MinTask	7276	911	801	1672	917	1390	1206	970	1060	1223	1303	1390	1309	747	1014	790	767	730	1328	973	1300	8218	875	846	764	1149	837	1363	1585	1779	46493	1549.77
	MinAW_MaxCap_MinSLAv	6454	1005	817	1820	810	1234	1147	975	931	1153	1509	1366	1914	744	1138	726	755	868	1265	1008	1761	7689	770	806	701	1098	705	1298	1696	2334	46497	1549.9
	MinSLAv_MaxCap_MinSLAv	6626	981	748	2082	867	1361	1000	1034	1003	1126	1422	1597	1508	839	1124	651	645	869	1276	1109	1328	8196	729	749	759	1166	749	1237	1709	2138	46628	1554.27
	WF_MinCap_MinSLAv	6140	1033	602	1734	879	1228	1104	1087	915	1058	1420	1531	1893	768	983	693	877	877	1324	1093	1366	8036	780	871	975	1299	771	1399	1926	2067	46729	1557.63
	FF_MinTask_MinTask	7754	1313	651	1965	1061	1380	1184	945	819	1208	1277	1402	1416	859	1031	764	733	751	1413	1039	1318	7610	698	602	771	1131	814	1408	1812	1912	47041	1568.03
	MaxSLAv_MinCap_MinSLAv	6212	1053	772	1786	908	1243	1326	1029	1048	1168	1498	1622	1556	679	1004	703	709	805	1322	1191	1504	8405	701	683	872	1149	866	1439	1672	2127	47052	1568.4
	WF_MinSLAv_MinSLAv	6471	1085	596	1786	927	1236	1285	982	993	1137	1319	1437	1934	752	1058	870	646	727	1130	1268	1382	8759	824	851	780	1058	668	1274	1751	2132	47118	1570.6
	WF_MaxCap_MinTask	6647	1083	801	1830	988	1450	1255	1002	1058	1132	1455	1410	1527	889	941	896	735	860	1236	1136	1297	8136	858	853	769	1140	809	1120	1849	2008	47170	1572.33
	BF_MinSLAv_MinSLAv	7937	976	784	1792	932	1457	1065	845	943	1008	1565	1580	1624	711	994	820	740	797	1259	1093	1296	8018	728	729	807	1164	718	1219	1723	1943	47267	1575.57
	Rand_MaxCap_MinTask	7320	996	782	1775	975	1497	1438	1109	976	1273	1503	1499	1515	721	1040	764	804	702	1313	1164	1247	7767	838	879	830	1028	726	1359	1789	1795	47424	1580.8
	MinSLAv_MinCap_MinSLAv	6656	992	630	1923	787	1293	1150	968	924	1036	1540	1467	1756	756	884	857	787	803	1325	1397	1573	8421	713	683	777	1054	865	1347	1719	2485	47568	1585.6
	MinAW_MaxCap_MinTask	7679	1059	777	1763	843	1458	1379	1161	975	998	1421	1504	1309	746	1097	760	776	820	1240	1095	1202	8345	806	899	768	1086	834	1273	1692	1850	47615	1587.17
	FF_MinSLAv_Prop	7770	1051	601	1477	753	1225	1125	892	883	1038	1312	1202	1428	725	1115	769	757	729	1324	1046	1160	9738	962	733	905	1474	764	1575	1827	1726	48086	1602.87
	FF_MaxCap_MinTask	8322	1073	755	1774	802	1350	1366	1047	1143	1146	1461	1550	1555	814	1026	840	704	878	1213	1117	1248	8408	642	835	825	1131	679	1296	1737	1755	48492	1616.4
	MinAW_MinCap_MinSLAv	6781	1037	630	2038	1023	1218	1124	900	916	1008	1694	1397	1706	838	980	750	770	785	1282	1410	1418	9890	852	732	838	1234	915	1336	1618	1818	48938	1631.27
	FF_MinCap_MinSLAv	6950	1134	611	1908	732	1307	1433	946	1048	1037	1488	1280	1826	831	1049	720	652	750	1280	1203	1379	9847	735	686	839	1181	750	1313	1732	2410	49057	1635.23
	MinSLAv_MinTask_MinSLAv	7126	1233	737	2254	812	1441	1227	946	936	1042	1578	1645	1916	853	980	700	677	841	1340	1104	1357	8516	852	808	812	1207	761	1405	1841	2325	49272	1642.4
	MaxSLAv_MinTask_MinSLAv	7338	1049	758	1977	785	1435	1178	976	1072	1181	1620	1474	1825	822	1060	763	697	758	1318	1260	1467	8310	791	716	890	1298	941	1462	2073	2057	49351	1645.03
	MinAW_MinTask_MinSLAv	8524	978	877	1916	775	1511	1211	1091	973	1134	1598	1488	1530	796	1251	785	741	756	1318	1129	1222	7968	917	994	847	1268	874	1491	1689	1921	49573	1652.43
	FF_MinTask_MinSLAv	8339	1178	830	1910	901	1418	1236	1009	1029	1145	1410	1714	1544	701	1009	693	735	758	1371	1353	1463	8652	819	934	846	1196	886	1433	1794	1854	50160	1672
	BF_MaxCap_MinTask	9138	1042	886	1809	906	1297	1120	999	1188	1241	1534	1520	1602	1009	957	748	732	844	1293	1212	1177	9318	730	885	875	1106	775	1365	1880	1835	51023	1700.77
	Rand_MinTask_MinSLAv	7213	1044	888	2036	1010	1441	1156	1021	1101	1133	1542	1679	1510	931	1240	714	693	817	1332	1216	1712	9788	966	986	827	1159	688	1450	1917	1862	51072	1702.4
	WF_MinTask_MinSLAv	6976	1087	872	1740	878	1408	1247	1193	1103	1075	1682	1498	1952	881	1008	689	681	979	1246	1102	1300	10938	895	782	952	1271	885	1315	1794	2016	51445	1714.83
	BF_MinTask_MinSLAv	8983	1084	815	1826	726	1394	1323	919	1149	1203	1460	1834	1945	810	844	897	753	768	1294	1126	1290	9243	792	822	854	1183	965	1409	1661	2995	52367	1745.57
	RR	8594	1664	1119	2029	1185	1802	1722	1436	1252	1578	1981	1626	1778	965	1212	1156	829	1062	1527	1458	1471	8228	1074	954	1277	1474	1080	1698	2196	2106	57533	1917.77
	Rand	9091	1389	1051	2263	1098	1603	1390	1115	1419	1489	2106	1716	1948	1200	1276	1110	1187	1084	1821	1581	2053	8207	1042	1105	1243	1374	1170	1811	2107	2211	59260	1975.33
																																	1382.87
