# Supplementary material for: Dynamic performance–Energy tradeoff consolidation with contention-aware resource provisioning in containerized clouds
Source: PLoS One. 2022 Jan 20;17(1):e0261856. doi: 10.1371/journal.pone.0261856 (PMC8775309; doi:10.1371/journal.pone.0261856)
Supplement: S2 Fig — (XLSX) [file pone.0261856.s002.xlsx]

## Sheet: Perfil_best
		Rand	RR	BF_MinTask_Prop	FF_MinTask_Prop	MaxSLAv_MinTask_Prop	MinAW_MinTask_Prop	MinSLAv_MinTask_Prop	WF_MinTask_Prop	Rand_MinTask_Prio
	1	0	0	0	0	0	0	0	0	0
	1.02	0	0	0.0666667	0.0666667	0.133333	0.433333	0.133333	0.333333	0.1
	1.04	0	0	0.1	0.1	0.166667	0.5	0.2	0.433333	0.166667
	1.06	0	0	0.133333	0.133333	0.2	0.5	0.333333	0.533333	0.3
	1.08	0	0	0.233333	0.133333	0.266667	0.566667	0.333333	0.533333	0.333333
	1.1	0	0	0.333333	0.233333	0.3	0.6	0.366667	0.533333	0.4
	1.12	0	0	0.366667	0.233333	0.3	0.633333	0.4	0.566667	0.4
	1.14	0	0	0.433333	0.3	0.366667	0.633333	0.4	0.566667	0.4
	1.16	0	0	0.5	0.3	0.4	0.666667	0.433333	0.7	0.466667
	1.18	0	0	0.5	0.366667	0.433333	0.666667	0.433333	0.7	0.466667
	1.2	0	0	0.5	0.366667	0.466667	0.7	0.466667	0.733333	0.466667
	1.22	0	0	0.533333	0.433333	0.466667	0.7	0.466667	0.766667	0.5
	1.24	0	0	0.533333	0.466667	0.466667	0.7	0.5	0.766667	0.5
	1.26	0	0	0.566667	0.466667	0.5	0.7	0.5	0.766667	0.5
	1.28	0	0.0333333	0.566667	0.466667	0.533333	0.7	0.533333	0.8	0.5
	1.3	0	0.0666667	0.566667	0.533333	0.533333	0.7	0.566667	0.833333	0.5
	1.32	0.0333333	0.0666667	0.566667	0.533333	0.533333	0.733333	0.566667	0.833333	0.5
	1.34	0.0333333	0.0666667	0.6	0.566667	0.566667	0.733333	0.6	0.833333	0.5
	1.36	0.0333333	0.1	0.6	0.566667	0.633333	0.766667	0.633333	0.833333	0.533333
	1.38	0.0666667	0.1	0.6	0.566667	0.666667	0.766667	0.633333	0.833333	0.533333
	1.4	0.1	0.1	0.6	0.566667	0.7	0.833333	0.633333	0.833333	0.533333
	1.42	0.1	0.1	0.6	0.6	0.7	0.833333	0.633333	0.833333	0.566667
	1.44	0.1	0.1	0.6	0.6	0.7	0.833333	0.666667	0.833333	0.6
	1.46	0.1	0.133333	0.6	0.6	0.733333	0.833333	0.666667	0.833333	0.6
	1.46	0.1	0.133333	0.6	0.6	0.733333	0.833333	0.666667	0.833333	0.6
	1.5	0.1	0.133333	0.633333	0.6	0.733333	0.833333	0.666667	0.866667	0.633333
	1.6	0.1	0.133333	0.633333	0.666667	0.733333	0.866667	0.666667	0.866667	0.666667
	1.7	0.166667	0.166667	0.666667	0.666667	0.733333	0.933333	0.733333	0.9	0.7
	1.8	0.166667	0.233333	0.733333	0.666667	0.733333	0.933333	0.8	0.933333	0.733333
	1.9	0.2	0.266667	0.8	0.733333	0.733333	0.933333	0.8	0.933333	0.766667
	2	0.233333	0.266667	0.8	0.733333	0.733333	0.933333	0.8	0.933333	0.766667
	2.1	0.233333	0.266667	0.833333	0.8	0.766667	0.933333	0.8	0.933333	0.866667
	2.2	0.266667	0.266667	0.866667	0.833333	0.8	0.966667	0.833333	0.933333	0.866667
	2.3	0.266667	0.266667	0.866667	0.833333	0.833333	0.966667	0.833333	0.933333	0.866667
	2.4	0.266667	0.266667	0.866667	0.833333	0.866667	0.966667	0.833333	0.933333	0.866667
	2.5	0.266667	0.266667	0.866667	0.9	0.866667	0.966667	0.833333	1	0.866667
	2.6	0.266667	0.266667	0.866667	0.9	0.866667	0.966667	0.833333	1	0.866667
	2.7	0.266667	0.266667	0.866667	0.9	0.866667	0.966667	0.833333	1	0.9
	2.8	0.266667	0.266667	0.866667	0.9	0.866667	0.966667	0.866667	1	0.9
	2.9	0.266667	0.266667	0.866667	0.9	0.866667	0.966667	0.866667	1	0.9
	3	0.3	0.266667	0.866667	0.9	0.9	0.966667	0.866667	1	0.9
	3.5	0.366667	0.366667	0.9	0.9	0.9	1	0.9	1	0.966667
	4	0.4	0.433333	0.933333	0.933333	0.933333	1	0.933333	1	0.966667
	4.5	0.433333	0.466667	0.933333	0.933333	0.966667	1	0.966667	1	0.966667
	5	0.466667	0.466667	0.966667	0.966667	0.966667	1	0.966667	1	0.966667
	5.5	0.466667	0.466667	0.966667	0.966667	0.966667	1	0.966667	1	0.966667
	6	0.466667	0.466667	0.966667	0.966667	1	1	1	1	0.966667
	6.5	0.466667	0.466667	0.966667	0.966667	1	1	1	1	0.966667
	7	0.466667	0.5	1	0.966667	1	1	1	1	0.966667
	7.5	0.466667	0.5	1	0.966667	1	1	1	1	0.966667
	8	0.5	0.5	1	0.966667	1	1	1	1	0.966667
	8.5	0.533333	0.566667	1	0.966667	1	1	1	1	0.966667
	9	0.566667	0.633333	1	0.966667	1	1	1	1	0.966667
	9.5	0.6	0.7	1	0.966667	1	1	1	1	0.966667
	10	0.633333	0.7	1	0.966667	1	1	1	1	0.966667
	10.5	0.633333	0.7	1	0.966667	1	1	1	1	0.966667
	11	0.666667	0.7	1	0.966667	1	1	1	1	0.966667

## Sheet: Perfil_all
		BF_MaxCap_MinSLAv	BF_MinCap_MinSLAv	BF_MinSLAv_MinSLAv	BF_MinTask_MinSLAv	BF_MaxCap_MinTask	BF_MinCap_MinTask	BF_MinSLAv_MinTask	FF_MaxCap_MinSLAv	FF_MinCap_MinSLAv	FF_MinSLAv_MinSLAv	FF_MinTask_MinSLAv	FF_MaxCap_MinTask	FF_MinCap_MinTask	FF_MinSLAv_MinTask	MaxSLAv_MaxCap_MinSLAv	MaxSLAv_MinCap_MinSLAv	MaxSLAv_MinSLAv_MinSLAv	MaxSLAv_MinTask_MinSLAv	MaxSLAv_MaxCap_MinTask	MaxSLAv_MinCap_MinTask	MaxSLAv_MinSLAv_MinTask	MinAW_MaxCap_MinSLAv	MinAW_MinCap_MinSLAv	MinAW_MinSLAv_MinSLAv	MinAW_MinTask_MinSLAv	MinAW_MaxCap_MinTask	MinAW_MinCap_MinTask	MinAW_MinSLAv_MinTask	MinSLAv_MaxCap_MinSLAv	MinSLAv_MinCap_MinSLAv	MinSLAv_MinSLAv_MinSLAv	MinSLAv_MinTask_MinSLAv	MinSLAv_MaxCap_MinTask	MinSLAv_MinCap_MinTask	MinSLAv_MinSLAv_MinTask	Rand	Rand_MaxCap_MinSLAv	Rand_MinCap_MinSLAv	Rand_MinSLAv_MinSLAv	Rand_MinTask_MinSLAv	Rand_MaxCap_MinTask	Rand_MinCap_MinTask	Rand_MinSLAv_MinTask	RR	WFit_MaxCap_MinSLAv	WFit_MinCap_MinSLAv	WFit_MinSLAv_MinSLAv	WFit_MinTask_MinSLAv
	1	0	0	0	0	0	0	0	0	0	0	0	0	0	0	0	0	0	0	0	0	0	0	0	0	0	0	0	0	0	0	0	0	0	0	0	0	0	0	0	0	0	0	0	0	0	0	0	0
	1.02	0	0	0	0	0	0	0	0	0	0	0	0	0	0	0	0	0	0	0	0	0	0	0	0	0	0	0	0	0	0	0	0	0	0.0333333	0.0333333	0	0	0	0	0	0	0.0333333	0	0	0	0	0	0
	1.04	0	0	0	0	0	0	0.0333333	0	0	0	0	0	0.0333333	0.0333333	0	0	0	0	0	0.0333333	0.0333333	0	0	0	0	0	0.0333333	0.0333333	0	0	0	0	0	0.0333333	0.0333333	0	0	0	0	0	0	0.0333333	0.0333333	0	0	0	0	0
	1.06	0	0.0333333	0	0	0	0.0333333	0.0333333	0	0	0	0	0	0.0333333	0.0333333	0	0.0333333	0	0	0	0.0333333	0.0333333	0	0	0	0	0	0.0333333	0.0333333	0	0	0	0	0	0.0333333	0.0333333	0	0	0.0333333	0	0	0	0.0333333	0.0333333	0	0	0	0	0
	1.08	0.0333333	0.0333333	0.0333333	0.0333333	0.0333333	0.0333333	0.0333333	0.0333333	0.0333333	0.0333333	0.0333333	0.0333333	0.0333333	0.0333333	0.0333333	0.0333333	0.0333333	0	0.0333333	0.0333333	0.0333333	0.0333333	0.0333333	0.0333333	0.0333333	0.0333333	0.0333333	0.0333333	0.0333333	0.0333333	0.0333333	0.0333333	0.0333333	0.0333333	0.0333333	0	0.0333333	0.0666667	0.0333333	0.0333333	0.0333333	0.0666667	0.0333333	0	0	0.0333333	0.0333333	0
	1.1	0.0333333	0.0666667	0.0333333	0.0333333	0.0333333	0.1	0.0333333	0.0333333	0.0333333	0.0333333	0.0333333	0.0333333	0.0333333	0.0333333	0.0333333	0.0666667	0.0333333	0.0333333	0.0333333	0.0333333	0.0333333	0.0333333	0.0333333	0.0333333	0.0333333	0.0333333	0.0333333	0.0333333	0.0333333	0.0333333	0.0333333	0.0666667	0.0333333	0.0333333	0.0333333	0	0.0333333	0.0666667	0.0333333	0.0333333	0.0333333	0.0666667	0.0333333	0	0.0333333	0.0333333	0.0333333	0.0333333
	1.12	0.0333333	0.0666667	0.0333333	0.0333333	0.0333333	0.1	0.0666667	0.0333333	0.1	0.0333333	0.0666667	0.0333333	0.0666667	0.0666667	0.0333333	0.0666667	0.0666667	0.1	0.0333333	0.0666667	0.0666667	0.0333333	0.0333333	0.0333333	0.0666667	0.0333333	0.0333333	0.0333333	0.0333333	0.1	0.0333333	0.0666667	0.0333333	0.0666667	0.0333333	0	0.0333333	0.0666667	0.0333333	0.0666667	0.0333333	0.0666667	0.0333333	0	0.0333333	0.0666667	0.0333333	0.0666667
	1.14	0.0666667	0.1	0.0666667	0.0666667	0.0666667	0.133333	0.1	0.0333333	0.1	0.0666667	0.1	0.0333333	0.1	0.0666667	0.0333333	0.1	0.0666667	0.1	0.0333333	0.1	0.0666667	0.0333333	0.0666667	0.0333333	0.1	0.0666667	0.1	0.0666667	0.0333333	0.1	0.0666667	0.1	0.0333333	0.1	0.0666667	0	0.0333333	0.1	0.0333333	0.0666667	0.0666667	0.1	0.0666667	0	0.0333333	0.0666667	0.0666667	0.1
	1.16	0.0666667	0.133333	0.0666667	0.1	0.0666667	0.133333	0.133333	0.1	0.1	0.0666667	0.1	0.0666667	0.1	0.0666667	0.1	0.133333	0.0666667	0.1	0.0666667	0.133333	0.0666667	0.0666667	0.1	0.0666667	0.1	0.0666667	0.133333	0.0666667	0.0333333	0.1	0.0666667	0.1	0.1	0.1	0.0666667	0	0.0666667	0.1	0.1	0.1	0.0666667	0.1	0.0666667	0	0.0666667	0.0666667	0.0666667	0.1
	1.18	0.1	0.133333	0.1	0.133333	0.1	0.133333	0.133333	0.1	0.1	0.1	0.1	0.1	0.133333	0.133333	0.1	0.133333	0.1	0.1	0.1	0.133333	0.1	0.0666667	0.133333	0.1	0.1	0.1	0.133333	0.1	0.0666667	0.1	0.133333	0.1	0.1	0.133333	0.1	0	0.1	0.1	0.1	0.1	0.1	0.1	0.1	0	0.0666667	0.1	0.1	0.1
	1.2	0.133333	0.166667	0.133333	0.166667	0.1	0.166667	0.133333	0.133333	0.133333	0.1	0.133333	0.133333	0.133333	0.133333	0.133333	0.166667	0.1	0.133333	0.133333	0.166667	0.1	0.133333	0.133333	0.1	0.133333	0.1	0.133333	0.1	0.133333	0.166667	0.133333	0.133333	0.1	0.133333	0.1	0	0.133333	0.133333	0.1	0.133333	0.1	0.133333	0.133333	0	0.133333	0.133333	0.1	0.1
	1.22	0.133333	0.166667	0.133333	0.166667	0.133333	0.166667	0.133333	0.133333	0.166667	0.133333	0.133333	0.133333	0.166667	0.133333	0.133333	0.166667	0.133333	0.166667	0.133333	0.166667	0.133333	0.133333	0.166667	0.1	0.166667	0.133333	0.166667	0.1	0.133333	0.166667	0.133333	0.133333	0.133333	0.166667	0.1	0	0.133333	0.133333	0.133333	0.133333	0.133333	0.166667	0.133333	0	0.133333	0.133333	0.133333	0.166667
	1.24	0.133333	0.166667	0.133333	0.166667	0.133333	0.166667	0.166667	0.133333	0.166667	0.166667	0.133333	0.133333	0.166667	0.166667	0.133333	0.166667	0.133333	0.166667	0.133333	0.166667	0.166667	0.133333	0.166667	0.133333	0.166667	0.133333	0.166667	0.133333	0.133333	0.166667	0.166667	0.133333	0.133333	0.166667	0.1	0	0.133333	0.166667	0.166667	0.166667	0.133333	0.166667	0.166667	0	0.133333	0.133333	0.133333	0.166667
	1.26	0.133333	0.166667	0.166667	0.166667	0.133333	0.166667	0.166667	0.133333	0.166667	0.166667	0.133333	0.133333	0.166667	0.166667	0.133333	0.166667	0.166667	0.166667	0.133333	0.166667	0.166667	0.133333	0.166667	0.133333	0.166667	0.133333	0.166667	0.166667	0.133333	0.166667	0.166667	0.166667	0.133333	0.166667	0.166667	0	0.133333	0.166667	0.166667	0.166667	0.133333	0.166667	0.166667	0	0.133333	0.166667	0.166667	0.166667
	1.28	0.133333	0.166667	0.166667	0.166667	0.133333	0.166667	0.166667	0.133333	0.166667	0.166667	0.166667	0.133333	0.166667	0.166667	0.133333	0.166667	0.166667	0.166667	0.133333	0.166667	0.166667	0.133333	0.166667	0.166667	0.166667	0.133333	0.2	0.166667	0.133333	0.166667	0.166667	0.166667	0.133333	0.166667	0.166667	0	0.133333	0.166667	0.166667	0.166667	0.133333	0.166667	0.166667	0.0333333	0.133333	0.166667	0.166667	0.166667
	1.3	0.133333	0.166667	0.166667	0.166667	0.133333	0.166667	0.166667	0.133333	0.166667	0.166667	0.166667	0.133333	0.166667	0.166667	0.133333	0.166667	0.166667	0.166667	0.166667	0.166667	0.166667	0.133333	0.166667	0.166667	0.166667	0.133333	0.2	0.166667	0.133333	0.166667	0.166667	0.166667	0.133333	0.166667	0.166667	0	0.133333	0.2	0.166667	0.166667	0.133333	0.166667	0.166667	0.0666667	0.133333	0.166667	0.166667	0.166667
	1.32	0.133333	0.166667	0.166667	0.2	0.133333	0.2	0.166667	0.133333	0.166667	0.166667	0.2	0.133333	0.2	0.166667	0.133333	0.166667	0.166667	0.166667	0.166667	0.166667	0.166667	0.133333	0.233333	0.166667	0.2	0.166667	0.233333	0.166667	0.133333	0.166667	0.166667	0.166667	0.133333	0.166667	0.166667	0.0333333	0.133333	0.233333	0.166667	0.166667	0.133333	0.2	0.166667	0.0666667	0.133333	0.166667	0.166667	0.166667
	1.34	0.133333	0.166667	0.166667	0.233333	0.133333	0.2	0.166667	0.133333	0.166667	0.2	0.2	0.133333	0.2	0.166667	0.166667	0.166667	0.166667	0.166667	0.166667	0.166667	0.166667	0.133333	0.233333	0.166667	0.233333	0.166667	0.233333	0.166667	0.133333	0.166667	0.166667	0.2	0.166667	0.166667	0.166667	0.0333333	0.133333	0.233333	0.166667	0.2	0.166667	0.2	0.166667	0.0666667	0.133333	0.166667	0.166667	0.166667
	1.36	0.166667	0.166667	0.166667	0.266667	0.166667	0.2	0.166667	0.166667	0.2	0.2	0.266667	0.166667	0.2	0.166667	0.166667	0.166667	0.166667	0.233333	0.166667	0.2	0.2	0.133333	0.233333	0.166667	0.233333	0.166667	0.233333	0.166667	0.133333	0.166667	0.166667	0.2	0.166667	0.2	0.166667	0.0333333	0.166667	0.233333	0.166667	0.2	0.166667	0.2	0.166667	0.1	0.133333	0.166667	0.166667	0.166667
	1.38	0.166667	0.166667	0.166667	0.266667	0.166667	0.2	0.166667	0.2	0.2	0.2	0.3	0.166667	0.233333	0.233333	0.166667	0.233333	0.166667	0.233333	0.166667	0.233333	0.2	0.166667	0.233333	0.166667	0.233333	0.166667	0.233333	0.166667	0.166667	0.166667	0.166667	0.233333	0.166667	0.233333	0.166667	0.0666667	0.166667	0.233333	0.166667	0.233333	0.166667	0.233333	0.166667	0.1	0.166667	0.233333	0.166667	0.2
	1.4	0.166667	0.233333	0.166667	0.3	0.166667	0.266667	0.166667	0.2	0.233333	0.2	0.333333	0.2	0.233333	0.233333	0.166667	0.233333	0.2	0.233333	0.2	0.233333	0.2	0.166667	0.233333	0.2	0.266667	0.166667	0.233333	0.166667	0.2	0.2	0.2	0.233333	0.166667	0.266667	0.166667	0.1	0.166667	0.233333	0.166667	0.266667	0.166667	0.233333	0.166667	0.1	0.166667	0.233333	0.166667	0.266667
	1.42	0.266667	0.266667	0.2	0.3	0.2	0.266667	0.266667	0.2	0.266667	0.233333	0.366667	0.2	0.233333	0.233333	0.2	0.266667	0.2	0.3	0.2	0.266667	0.2	0.166667	0.266667	0.233333	0.266667	0.166667	0.266667	0.166667	0.2	0.2	0.233333	0.266667	0.166667	0.266667	0.233333	0.1	0.166667	0.233333	0.2	0.3	0.166667	0.233333	0.166667	0.1	0.2	0.233333	0.233333	0.266667
	1.44	0.3	0.266667	0.266667	0.333333	0.266667	0.266667	0.266667	0.233333	0.266667	0.266667	0.366667	0.233333	0.266667	0.266667	0.266667	0.3	0.2	0.3	0.233333	0.3	0.3	0.166667	0.266667	0.233333	0.3	0.166667	0.266667	0.233333	0.233333	0.266667	0.266667	0.3	0.2	0.266667	0.233333	0.1	0.233333	0.266667	0.2	0.333333	0.266667	0.266667	0.2	0.1	0.2	0.266667	0.233333	0.266667
	1.46	0.3	0.266667	0.3	0.333333	0.3	0.266667	0.266667	0.266667	0.3	0.266667	0.366667	0.266667	0.266667	0.3	0.266667	0.3	0.266667	0.333333	0.233333	0.3	0.3	0.2	0.266667	0.233333	0.333333	0.233333	0.266667	0.233333	0.233333	0.3	0.266667	0.3	0.233333	0.3	0.266667	0.1	0.266667	0.266667	0.266667	0.333333	0.3	0.266667	0.3	0.133333	0.2	0.266667	0.233333	0.3
	1.46	0.3	0.266667	0.3	0.333333	0.3	0.266667	0.266667	0.266667	0.3	0.266667	0.366667	0.266667	0.266667	0.3	0.266667	0.3	0.266667	0.333333	0.233333	0.3	0.3	0.2	0.266667	0.233333	0.333333	0.233333	0.266667	0.233333	0.233333	0.3	0.266667	0.3	0.233333	0.3	0.266667	0.1	0.266667	0.266667	0.266667	0.333333	0.3	0.266667	0.3	0.133333	0.2	0.266667	0.233333	0.3
	1.5	0.3	0.3	0.3	0.333333	0.3	0.3	0.3	0.3	0.333333	0.266667	0.366667	0.3	0.3	0.3	0.3	0.333333	0.3	0.366667	0.266667	0.333333	0.3	0.2	0.3	0.333333	0.366667	0.233333	0.3	0.333333	0.3	0.333333	0.3	0.333333	0.266667	0.333333	0.3	0.1	0.3	0.333333	0.3	0.333333	0.3	0.333333	0.3	0.133333	0.266667	0.266667	0.233333	0.3
	1.6	0.3	0.333333	0.3	0.333333	0.3	0.333333	0.3	0.3	0.333333	0.3	0.366667	0.3	0.333333	0.3	0.3	0.333333	0.3	0.366667	0.3	0.333333	0.3	0.3	0.333333	0.333333	0.366667	0.3	0.333333	0.333333	0.3	0.366667	0.3	0.366667	0.3	0.333333	0.3	0.1	0.3	0.333333	0.3	0.333333	0.3	0.333333	0.3	0.133333	0.3	0.3	0.3	0.333333
	1.7	0.3	0.366667	0.3	0.333333	0.3	0.4	0.3	0.3	0.366667	0.3	0.4	0.3	0.366667	0.3	0.3	0.366667	0.3	0.4	0.3	0.366667	0.3	0.3	0.333333	0.333333	0.366667	0.3	0.333333	0.333333	0.3	0.366667	0.3	0.4	0.3	0.366667	0.3	0.166667	0.3	0.366667	0.3	0.366667	0.3	0.366667	0.3	0.166667	0.3	0.3	0.3	0.333333
	1.8	0.3	0.366667	0.3	0.366667	0.3	0.4	0.3	0.3	0.4	0.333333	0.4	0.3	0.4	0.333333	0.3	0.366667	0.3	0.4	0.3	0.366667	0.3	0.3	0.366667	0.333333	0.4	0.3	0.366667	0.333333	0.3	0.4	0.3	0.4	0.3	0.4	0.333333	0.166667	0.3	0.4	0.3	0.366667	0.3	0.4	0.3	0.233333	0.3	0.3	0.3	0.333333
	1.9	0.3	0.4	0.333333	0.4	0.3	0.4	0.333333	0.3	0.4	0.366667	0.4	0.3	0.4	0.366667	0.3	0.4	0.3	0.4	0.3	0.4	0.3	0.3	0.366667	0.333333	0.4	0.3	0.366667	0.333333	0.3	0.4	0.333333	0.4	0.3	0.4	0.333333	0.2	0.3	0.4	0.3	0.4	0.3	0.4	0.3	0.266667	0.3	0.366667	0.3	0.333333
	2	0.3	0.4	0.333333	0.4	0.3	0.4	0.333333	0.3	0.4	0.366667	0.433333	0.3	0.4	0.366667	0.3	0.4	0.366667	0.4	0.3	0.433333	0.366667	0.3	0.366667	0.333333	0.4	0.3	0.366667	0.333333	0.3	0.4	0.333333	0.4	0.3	0.466667	0.333333	0.233333	0.3	0.4	0.366667	0.4	0.3	0.433333	0.366667	0.266667	0.3	0.4	0.3	0.4
	2.1	0.333333	0.433333	0.4	0.4	0.3	0.433333	0.366667	0.3	0.4	0.366667	0.433333	0.3	0.4	0.366667	0.3	0.4	0.4	0.433333	0.3	0.433333	0.4	0.333333	0.366667	0.333333	0.433333	0.3	0.366667	0.333333	0.3	0.466667	0.333333	0.466667	0.3	0.533333	0.366667	0.233333	0.3	0.4	0.366667	0.4	0.3	0.433333	0.366667	0.266667	0.3	0.4	0.3	0.4
	2.2	0.333333	0.433333	0.4	0.433333	0.333333	0.466667	0.366667	0.3	0.4	0.366667	0.433333	0.3	0.4	0.366667	0.3	0.433333	0.4	0.433333	0.3	0.466667	0.4	0.333333	0.4	0.333333	0.433333	0.3	0.4	0.333333	0.3	0.466667	0.366667	0.466667	0.3	0.533333	0.366667	0.266667	0.3	0.433333	0.366667	0.4	0.3	0.466667	0.366667	0.266667	0.3	0.4	0.3	0.4
	2.3	0.4	0.433333	0.433333	0.466667	0.4	0.466667	0.466667	0.3	0.466667	0.4	0.433333	0.3	0.433333	0.4	0.333333	0.433333	0.433333	0.433333	0.3	0.466667	0.4	0.333333	0.433333	0.366667	0.433333	0.333333	0.433333	0.366667	0.3	0.5	0.366667	0.466667	0.333333	0.533333	0.4	0.266667	0.3	0.466667	0.366667	0.466667	0.3	0.466667	0.4	0.266667	0.3	0.433333	0.3	0.4
	2.4	0.433333	0.466667	0.433333	0.5	0.433333	0.466667	0.5	0.366667	0.466667	0.433333	0.5	0.4	0.433333	0.433333	0.333333	0.466667	0.433333	0.433333	0.333333	0.5	0.433333	0.333333	0.433333	0.4	0.466667	0.333333	0.433333	0.4	0.3	0.533333	0.366667	0.5	0.366667	0.533333	0.433333	0.266667	0.333333	0.5	0.366667	0.466667	0.333333	0.466667	0.4	0.266667	0.333333	0.466667	0.333333	0.433333
	2.5	0.433333	0.466667	0.5	0.5	0.466667	0.466667	0.5	0.4	0.5	0.466667	0.5	0.466667	0.466667	0.433333	0.4	0.466667	0.466667	0.466667	0.433333	0.5	0.466667	0.366667	0.466667	0.4	0.466667	0.366667	0.466667	0.433333	0.366667	0.566667	0.466667	0.5	0.433333	0.6	0.466667	0.266667	0.4	0.566667	0.433333	0.5	0.433333	0.566667	0.5	0.266667	0.333333	0.5	0.4	0.433333
	2.6	0.466667	0.533333	0.533333	0.6	0.466667	0.533333	0.533333	0.466667	0.566667	0.5	0.533333	0.466667	0.5	0.5	0.433333	0.533333	0.5	0.533333	0.433333	0.533333	0.5	0.366667	0.466667	0.4	0.466667	0.4	0.5	0.466667	0.4	0.566667	0.466667	0.5	0.433333	0.6	0.466667	0.266667	0.4	0.566667	0.466667	0.5	0.433333	0.6	0.5	0.266667	0.333333	0.533333	0.466667	0.5
	2.7	0.466667	0.533333	0.533333	0.6	0.5	0.566667	0.533333	0.466667	0.633333	0.533333	0.566667	0.466667	0.633333	0.533333	0.466667	0.566667	0.5	0.566667	0.433333	0.566667	0.6	0.4	0.5	0.4	0.533333	0.4	0.5	0.533333	0.466667	0.6	0.466667	0.6	0.466667	0.633333	0.5	0.266667	0.4	0.6	0.5	0.566667	0.466667	0.633333	0.5	0.266667	0.333333	0.533333	0.466667	0.533333
	2.8	0.5	0.533333	0.566667	0.6	0.566667	0.6	0.566667	0.533333	0.633333	0.566667	0.6	0.466667	0.633333	0.533333	0.466667	0.666667	0.533333	0.6	0.5	0.666667	0.633333	0.4	0.566667	0.433333	0.533333	0.433333	0.6	0.533333	0.466667	0.633333	0.466667	0.633333	0.466667	0.666667	0.533333	0.266667	0.5	0.633333	0.5	0.633333	0.466667	0.666667	0.533333	0.266667	0.433333	0.533333	0.533333	0.6
	2.9	0.566667	0.566667	0.6	0.6	0.6	0.6	0.666667	0.533333	0.633333	0.6	0.633333	0.5	0.666667	0.6	0.533333	0.666667	0.566667	0.633333	0.5	0.7	0.633333	0.466667	0.566667	0.433333	0.566667	0.5	0.6	0.533333	0.533333	0.666667	0.566667	0.633333	0.466667	0.7	0.533333	0.266667	0.533333	0.666667	0.566667	0.666667	0.5	0.666667	0.6	0.266667	0.466667	0.6	0.533333	0.6
	3	0.566667	0.633333	0.666667	0.6	0.6	0.7	0.7	0.533333	0.633333	0.633333	0.633333	0.533333	0.666667	0.633333	0.566667	0.666667	0.6	0.666667	0.566667	0.7	0.666667	0.5	0.566667	0.5	0.566667	0.5	0.6	0.533333	0.566667	0.666667	0.566667	0.633333	0.566667	0.7	0.566667	0.3	0.533333	0.666667	0.566667	0.666667	0.6	0.666667	0.666667	0.266667	0.5	0.6	0.533333	0.633333
	3.5	0.7	0.7	0.7	0.7	0.7	0.7	0.7	0.633333	0.7	0.666667	0.7	0.666667	0.7	0.7	0.633333	0.7	0.666667	0.7	0.666667	0.7	0.666667	0.533333	0.633333	0.566667	0.666667	0.633333	0.633333	0.6	0.666667	0.7	0.666667	0.7	0.666667	0.7	0.7	0.366667	0.666667	0.7	0.7	0.7	0.666667	0.7	0.7	0.366667	0.566667	0.666667	0.6	0.7
	4	0.7	0.7	0.7	0.7	0.7	0.7	0.7	0.7	0.7	0.7	0.7	0.7	0.7	0.7	0.7	0.7	0.7	0.7	0.7	0.7	0.7	0.633333	0.7	0.666667	0.7	0.633333	0.7	0.666667	0.666667	0.7	0.7	0.7	0.7	0.7	0.7	0.4	0.7	0.7	0.7	0.7	0.666667	0.7	0.7	0.433333	0.633333	0.7	0.666667	0.7
	4.5	0.7	0.7	0.7	0.733333	0.7	0.7	0.7	0.7	0.7	0.7	0.7	0.7	0.7	0.7	0.7	0.7	0.7	0.7	0.7	0.7	0.7	0.7	0.7	0.666667	0.7	0.7	0.7	0.666667	0.7	0.7	0.7	0.7	0.7	0.7	0.7	0.433333	0.7	0.7	0.7	0.7	0.7	0.7	0.7	0.466667	0.7	0.7	0.7	0.7
	5	0.7	0.733333	0.7	0.733333	0.7	0.733333	0.7	0.7	0.7	0.7	0.7	0.7	0.7	0.7	0.7	0.7	0.7	0.7	0.7	0.7	0.7	0.7	0.7	0.666667	0.7	0.7	0.7	0.7	0.7	0.7	0.7	0.7	0.7	0.7	0.7	0.466667	0.7	0.7	0.7	0.7	0.7	0.7	0.7	0.466667	0.7	0.7	0.7	0.7
	5.5	0.7	0.733333	0.7	0.733333	0.7	0.733333	0.7	0.7	0.7	0.7	0.7	0.7	0.7	0.7	0.7	0.7	0.7	0.733333	0.7	0.7	0.7	0.7	0.7	0.7	0.7	0.7	0.7	0.7	0.7	0.7	0.7	0.7	0.7	0.7	0.7	0.466667	0.7	0.7	0.7	0.8	0.7	0.7	0.7	0.466667	0.7	0.7	0.7	0.7
	6	0.733333	0.8	0.733333	0.866667	0.733333	0.8	0.733333	0.7	0.7	0.7	0.733333	0.7	0.7	0.7	0.733333	0.7	0.7	0.766667	0.733333	0.7	0.7	0.7	0.7	0.7	0.7	0.7	0.7	0.7	0.7	0.7	0.7	0.733333	0.7	0.733333	0.7	0.466667	0.766667	0.766667	0.7	0.8	0.766667	0.766667	0.7	0.466667	0.7	0.733333	0.7	0.7
	6.5	0.8	0.833333	0.766667	0.866667	0.8	0.833333	0.766667	0.733333	0.7	0.7	0.766667	0.733333	0.7	0.7	0.733333	0.7	0.7	0.766667	0.733333	0.7	0.7	0.7	0.7	0.7	0.7	0.7	0.7	0.7	0.7	0.733333	0.7	0.733333	0.7	0.733333	0.7	0.466667	0.766667	0.8	0.733333	0.8	0.766667	0.8	0.733333	0.466667	0.7	0.733333	0.7	0.7
	7	0.8	0.833333	0.8	0.866667	0.8	0.833333	0.8	0.766667	0.733333	0.7	0.766667	0.766667	0.733333	0.7	0.733333	0.733333	0.7	0.766667	0.733333	0.733333	0.7	0.7	0.7	0.7	0.7	0.7	0.7	0.7	0.766667	0.766667	0.733333	0.766667	0.7	0.766667	0.7	0.466667	0.8	0.8	0.733333	0.8	0.8	0.8	0.733333	0.5	0.7	0.733333	0.7	0.733333
	7.5	0.833333	0.833333	0.8	0.866667	0.833333	0.833333	0.8	0.766667	0.766667	0.7	0.866667	0.766667	0.766667	0.7	0.766667	0.8	0.733333	0.866667	0.766667	0.8	0.733333	0.7	0.733333	0.7	0.733333	0.7	0.733333	0.7	0.766667	0.766667	0.733333	0.833333	0.766667	0.766667	0.733333	0.466667	0.833333	0.8	0.766667	0.866667	0.833333	0.8	0.766667	0.5	0.7	0.733333	0.7	0.733333
	8	0.866667	0.833333	0.8	0.866667	0.866667	0.833333	0.8	0.8	0.8	0.766667	0.866667	0.8	0.8	0.766667	0.8	0.833333	0.766667	0.866667	0.8	0.833333	0.766667	0.7	0.733333	0.7	0.733333	0.7	0.733333	0.7	0.833333	0.766667	0.766667	0.866667	0.8	0.8	0.733333	0.5	0.833333	0.833333	0.766667	0.866667	0.833333	0.833333	0.766667	0.5	0.7	0.733333	0.7	0.766667
	8.5	0.866667	0.866667	0.833333	0.866667	0.866667	0.866667	0.833333	0.833333	0.8	0.766667	0.866667	0.833333	0.8	0.766667	0.866667	0.833333	0.766667	0.866667	0.866667	0.833333	0.766667	0.7	0.733333	0.733333	0.766667	0.7	0.733333	0.733333	0.833333	0.8	0.766667	0.866667	0.866667	0.8	0.733333	0.533333	0.866667	0.833333	0.8	0.866667	0.866667	0.833333	0.8	0.566667	0.7	0.733333	0.733333	0.8
	9	0.866667	0.866667	0.833333	0.866667	0.866667	0.866667	0.833333	0.866667	0.833333	0.766667	0.866667	0.866667	0.833333	0.766667	0.866667	0.833333	0.8	0.866667	0.866667	0.833333	0.8	0.7	0.733333	0.733333	0.8	0.733333	0.733333	0.733333	0.866667	0.8	0.8	0.866667	0.866667	0.866667	0.766667	0.566667	0.866667	0.866667	0.8	0.866667	0.866667	0.866667	0.8	0.633333	0.733333	0.766667	0.733333	0.8
	9.5	0.866667	0.866667	0.866667	0.866667	0.866667	0.866667	0.866667	0.866667	0.833333	0.8	0.866667	0.866667	0.833333	0.8	0.866667	0.866667	0.8	0.866667	0.866667	0.866667	0.8	0.733333	0.733333	0.766667	0.8	0.733333	0.733333	0.766667	0.866667	0.833333	0.8	0.866667	0.866667	0.866667	0.8	0.6	0.866667	0.866667	0.8	0.866667	0.866667	0.866667	0.8	0.7	0.766667	0.766667	0.733333	0.833333
	10	0.866667	0.866667	0.866667	0.866667	0.866667	0.866667	0.866667	0.866667	0.833333	0.8	0.866667	0.866667	0.833333	0.8	0.866667	0.866667	0.833333	0.866667	0.866667	0.866667	0.833333	0.766667	0.733333	0.8	0.833333	0.766667	0.733333	0.8	0.866667	0.833333	0.8	0.866667	0.866667	0.866667	0.833333	0.633333	0.866667	0.866667	0.833333	0.866667	0.866667	0.866667	0.833333	0.7	0.8	0.766667	0.766667	0.833333
	10.5	0.866667	0.866667	0.866667	0.866667	0.866667	0.866667	0.866667	0.866667	0.833333	0.833333	0.866667	0.866667	0.833333	0.833333	0.866667	0.866667	0.833333	0.866667	0.866667	0.866667	0.833333	0.8	0.733333	0.8	0.833333	0.8	0.733333	0.8	0.866667	0.833333	0.833333	0.866667	0.866667	0.866667	0.833333	0.633333	0.866667	0.866667	0.833333	0.866667	0.866667	0.866667	0.833333	0.7	0.833333	0.8	0.766667	0.866667
	11	0.866667	0.866667	0.866667	0.866667	0.866667	0.866667	0.866667	0.866667	0.866667	0.833333	0.866667	0.866667	0.866667	0.833333	0.866667	0.866667	0.833333	0.866667	0.866667	0.866667	0.833333	0.8	0.766667	0.8	0.833333	0.833333	0.766667	0.8	0.866667	0.833333	0.866667	0.866667	0.866667	0.866667	0.833333	0.666667	0.866667	0.866667	0.833333	0.866667	0.866667	0.866667	0.833333	0.7	0.833333	0.833333	0.8	0.866667
[truncated: 37 more columns]

## Sheet: deg_energy
	No.	BF_MaxCap_MinSLAv	BF_MinCap_MinSLAv	BF_MinSLAv_MinSLAv	BF_MinTask_MinSLAv	BF_MaxCap_MinTask	BF_MinCap_MinTask	BF_MinSLAv_MinTask	FF_MaxCap_MinSLAv	FF_MinCap_MinSLAv	FF_MinSLAv_MinSLAv	FF_MinTask_MinSLAv	FF_MaxCap_MinTask	FF_MinCap_MinTask	FF_MinSLAv_MinTask	MaxSLAv_MaxCap_MinSLAv	MaxSLAv_MinCap_MinSLAv	MaxSLAv_MinSLAv_MinSLAv	MaxSLAv_MinTask_MinSLAv	MaxSLAv_MaxCap_MinTask	MaxSLAv_MinCap_MinTask	MaxSLAv_MinSLAv_MinTask	MinAW_MaxCap_MinSLAv	MinAW_MinCap_MinSLAv	MinAW_MinSLAv_MinSLAv	MinAW_MinTask_MinSLAv	MinAW_MaxCap_MinTask	MinAW_MinCap_MinTask	MinAW_MinSLAv_MinTask	MinSLAv_MaxCap_MinSLAv	MinSLAv_MinCap_MinSLAv	MinSLAv_MinSLAv_MinSLAv	MinSLAv_MinTask_MinSLAv	MinSLAv_MaxCap_MinTask	MinSLAv_MinCap_MinTask	MinSLAv_MinSLAv_MinTask	Rand	Rand_MaxCap_MinSLAv	Rand_MinCap_MinSLAv	Rand_MinSLAv_MinSLAv	Rand_MinTask_MinSLAv	Rand_MaxCap_MinTask	Rand_MinCap_MinTask	Rand_MinSLAv_MinTask	RR	WFit_MaxCap_MinSLAv	WFit_MinCap_MinSLAv	WFit_MinSLAv_MinSLAv	WFit_MinTask_MinSLAv
	1	0.190404	0.186815	0.240839	0.176048	0.200227	0.189082	0.236683	0.19626	0.207594	0.236116	0.188893	0.199471	0.204005	0.237061	0.187382	0.193049	0.240461	0.186437	0.198527	0.19116	0.238761	0.189271	0.20646	0.235172	0.193615	0.203816	0.200604	0.239139	0.187193	0.19286	0.239894	0.194371	0.20306	0.207971	0.246694	0.631847	0.19966	0.193238	0.229694	0.19456	0.203438	0.19456	0.23045	0.449377	0.198527	0.195315	0.246505	0.202304
	2	0.419708	0.474453	0.417883	0.328467	0.432482	0.465328	0.414234	0.461679	0.458029	0.414234	0.341241	0.474453	0.501825	0.459854	0.432482	0.467153	0.445255	0.343066	0.439781	0.485401	0.439781	0.501825	0.532847	0.465328	0.339416	0.458029	0.538321	0.490876	0.474453	0.478102	0.463504	0.324818	0.443431	0.494526	0.443431	3.20255	0.430657	0.461679	0.410584	0.328467	0.425182	0.476277	0.456204	2.37591	0.587591	0.541971	0.523723	0.392336
	3	5.14286	5.14286	8.14286	4.57143	5.14286	5.14286	8.14286	7.28571	7.71429	12.7143	6.14286	7.28571	7.71429	12.7143	7.28571	8.28571	12.7143	6.28571	7.28571	8.28571	12.7143	13.7143	9.71429	15	8.57143	9.14286	9.71429	15	6.57143	7.14286	10	6.14286	6.71429	7.71429	11.7143	139.286	4.85714	4.85714	9	4.28571	4.85714	4.85714	9	109.286	10.8571	9.85714	15.2857	8.28571
	4	0.0741445	0.0589354	0.0735108	0.0766793	0.0684411	0.0564005	0.026616	0.0671736	0.0665399	0.0640051	0.0773131	0.0741445	0.031052	0.0348542	0.0722433	0.0570342	0.0703422	0.0811153	0.0773131	0.0259823	0.0335868	0.0741445	0.0652725	0.0747782	0.0735108	0.0728771	0.0392902	0.0361217	0.0773131	0.0760456	0.0766793	0.0766793	0.0697085	0	0.0095057	0.393536	0.0766793	0.0697085	0.0665399	0.0792142	0.0760456	0.0158428	0.0215463	0.341572	0.081749	0.0671736	0.0785805	0.0842839
	5	1.58929	1.50595	1.55952	1.58333	1.6131	1.50595	1.55357	2.10714	1.68452	1.89286	1.6369	2.16071	1.68452	1.89286	1.8869	1.77381	1.94643	1.5	1.91071	1.77381	1.94643	2.6369	2.83333	2.66667	2.375	2.33333	2.82143	2.67262	2.18452	1.81548	2.22619	1.66667	1.95238	1.84524	2.30952	6.9881	2.05952	1.72619	2.00595	1.74405	2.07738	1.72619	2	5.97024	2.56548	2.06548	2.73214	1.95833
	6	1.28099	0.81405	1.42149	0.743802	1.27273	0.632231	1.22727	1.33471	0.471074	0.727273	0.35124	1.3843	0.466942	0.760331	1.28099	0.433884	0.92562	0.404959	1.30165	0.438017	0.900826	1.04132	0.413223	0.471074	0.442149	1.42975	0.413223	0.471074	1.6157	0.42562	0.855372	0.549587	1.23967	0.458678	0.768595	9.71488	1.40909	0.607438	1.42975	0.657025	1.40909	0.607438	1.40909	8.22727	1.78099	0.884298	1.42149	0.92562
	7	1.7191	1.91011	1.85955	1.3427	1.39326	1.90449	1.88764	2.69101	1.61236	1.92697	1.32584	2.53371	1.61798	1.92697	2.54494	1.73596	1.4382	1.64607	2.39326	1.73596	1.4382	2.96067	2.42697	2.60112	2.17978	2.48315	2.42697	2.60112	1.92697	1.61798	2.26404	1.68539	2.56742	1.08989	2.14045	10.1966	2.0618	1.45506	1.81461	1.8427	1.97753	1.45506	1.81461	8.46629	3.48876	2.70225	3.22472	2.46629
	8	6.73684	7.10526	7.36842	4.55263	6.73684	7.10526	7.36842	7.86842	5.97368	6.57895	5.47368	7.86842	5.97368	6.57895	7.31579	6.05263	6.36842	4.36842	7.31579	6.05263	6.36842	8.84211	10.8684	8.23684	7.10526	9.71053	10.8684	8.23684	5.52632	5.55263	7	4.81579	6.42105	4.92105	8.44737	41.3158	4.71053	5.13158	6.23684	4.39474	4.71053	5.13158	6.23684	39.0789	7.81579	4.55263	9.76316	5.78947
	9	1.86293	1.58255	2.01246	1.53271	1.79128	1.52336	1.80997	1.58567	1.46729	1.65421	1.57321	1.80374	1.46729	1.8162	1.68847	1.57321	1.74766	1.4891	1.71963	1.60125	1.62617	1.87227	1.74143	1.90654	1.60748	1.74143	1.74143	1.60125	1.69159	1.48287	1.80997	1.68536	1.90031	1.66355	1.92523	2.82243	1.7134	1.67601	1.59813	1.63551	1.88785	1.5296	1.45171	2.52025	1.73209	1.82243	1.76636	1.54829
	10	0.343511	0.141985	0.178626	0.183206	0.343511	0.0931298	0.138931	0.363359	0.180153	0.20916	0.261069	0.345038	0.160305	0.160305	0.335878	0.157252	0.206107	0.215267	0.29313	0.149618	0.212214	0.367939	0.178626	0.279389	0.216794	0.319084	0.155725	0.244275	0.369466	0.192366	0.175573	0.244275	0.322137	0.164885	0.259542	0.958779	0.351145	0.235115	0.210687	0.229008	0.329771	0.215267	0.164885	0.751145	0.361832	0.245802	0.21374	0.215267
	11	2.30057	2.23647	1.96866	2.29345	2.15527	1.9416	1.97436	2.34615	2.12108	2.09544	2.22222	2.10541	1.60114	2.08832	2.31624	2.0698	2.12678	2.2208	2.18661	1.38462	1.7208	2.37179	2.25214	2.33048	2.12963	2.12393	1.7792	2.28917	2.2963	2.11111	2.22222	2.25783	2.00855	1.78205	2.04843	2.08832	2.27208	2.25356	2.24786	2.25214	1.98006	1.61823	1.99145	2.05556	2.33903	2.20655	2.28205	2.02991
	12	1.33981	1.3932	1.05016	1.2411	1.47411	1.19417	1.25566	1.75081	1.28803	1.33657	1.36084	1.32039	1.58252	1.33495	1.52265	1.3657	1.27832	1.74595	1.48867	0.982201	1.33172	1.4644	1.17314	1.74434	1.38511	1.52104	1.16019	1.48706	1.50809	1.02913	1.47735	1.02751	1.40291	0.906149	1.35599	1.93851	1.78803	1.39482	1.65696	1.47735	1.41262	0.982201	1.23463	2.00324	1.34304	1.23948	1.53398	1.50324
	13	0.418508	0.39779	0.430939	0.31768	0.433702	0.399171	0.462707	0.356354	0.392265	0.338398	0.313536	0.459945	0.426796	0.360497	0.424033	0.360497	0.383978	0.444751	0.506906	0.36326	0.350829	0.448895	0.316298	0.382597	0.389503	0.455801	0.273481	0.428177	0.390884	0.38674	0.389503	0.425414	0.506906	0.392265	0.415746	0.65884	0.421271	0.29558	0.453039	0.424033	0.450276	0.426796	0.459945	0.628453	0.410221	0.377072	0.403315	0.395028
	14	1.2	0.513333	0.833333	0.346667	1.2	0.513333	0.833333	1.44667	0.753333	1.2	0.373333	1.44667	0.753333	1.2	1.42	0.606667	0.98	0.346667	1.42	0.606667	0.98	1.66667	1.28667	1.20667	0.48	1.24	1.28667	1.20667	1.44667	0.566667	1.12	0.46	1.48	0.773333	1.20667	3.77333	1.30667	0.486667	0.953333	0.38	1.30667	0.486667	0.953333	3.24	1.78	0.98	1.52	0.52
	15	2.02454	0.656442	1.05521	1.15951	2.04908	0.625767	1.04908	1.53988	0.680982	0.883436	0.613497	1.4908	0.680982	0.883436	1.81595	0.852761	1.04294	0.638037	1.78528	0.852761	1.09202	1.89571	0.730061	1.31902	0.730061	1.86503	0.730061	1.31902	1.86503	0.754601	1.42331	0.662577	1.64417	0.619632	1.06748	8.02454	1.74233	0.791411	0.97546	0.840491	1.69939	0.773006	0.97546	7.68712	1.96319	0.858896	1.3865	0.90184
	16	6.17647	4.76471	6	4.94118	6.17647	4.76471	6	5.82353	9.94118	9.11765	6.41176	5.82353	9.94118	9.11765	6.41176	6.94118	8.70588	6.11765	6.41176	6.94118	8.70588	17.2353	24.3529	21.7647	20.4118	13.1176	24.3529	21.7647	5.94118	10.1765	9.41176	6	6.29412	7.76471	8.52941	62.4706	6.29412	7.58824	10.8824	6.05882	6.29412	7.58824	10.8824	51.8235	9.41176	10.4118	11.5294	9.35294
	17	108	96	99	70	108	96	99	213	209	273	197	213	209	273	197	234	234	185	197	234	234	292	210	276	210	166	210	276	135	124	163	229	163	157	217	1015	115	95	164	112	115	95	164	945	207	226	312	224
	18	18.3333	26.3333	24.1667	18	18.3333	26.3333	24.1667	20.8333	23	26	20.0833	20.8333	23	26	22.5833	22.25	27	19.9167	22.5833	22.25	27	31.3333	24.5	29	25.3333	25.9167	24.5	29	20.75	23.25	26.0833	20	20.25	21.75	27.0833	92.5833	19.8333	21	24.0833	19.8333	19.8333	21	24.0833	84.0833	26.5833	22.8333	31.0833	22.5
	19	0.435417	0.4	0.429167	0.395833	0.404167	0.384375	0.4	0.43125	0.410417	0.423958	0.401042	0.384375	0.375	0.432292	0.402083	0.403125	0.448958	0.403125	0.39375	0.410417	0.427083	0.510417	0.479167	0.484375	0.439583	0.514583	0.463542	0.478125	0.427083	0.4375	0.415625	0.378125	0.420833	0.351042	0.404167	1.15521	0.451042	0.434375	0.459375	0.410417	0.422917	0.365625	0.432292	0.880208	0.465625	0.427083	0.409375	0.452083
	20	0.409854	0.381859	0.456887	0.43897	0.447928	0.303471	0.418813	0.447928	0.340426	0.50168	0.388578	0.423292	0.316909	0.37626	0.492721	0.366181	0.468085	0.460246	0.462486	0.340426	0.432251	0.526316	0.31131	0.404255	0.31355	0.538634	0.307951	0.43449	0.490482	0.445689	0.431131	0.410974	0.469205	0.363942	0.4972	0.87458	0.465845	0.31131	0.465845	0.379619	0.424412	0.301232	0.451288	0.763718	0.484882	0.378499	0.517357	0.37626
	21	0.120502	0.0995816	0.127197	0.124686	0.125523	0.0970711	0.115481	0.155649	0.103766	0.123849	0.118828	0.145607	0.10795	0.116318	0.158159	0.134728	0.108787	0.118828	0.150628	0.108787	0.109623	0.148117	0.130544	0.149791	0.117992	0.139749	0.132218	0.138075	0.164854	0.114644	0.131381	0.123013	0.145607	0.115481	0.129707	0.304603	0.140586	0.0527197	0.143096	0.114644	0.138075	0.0677824	0.124686	0.266109	0.155649	0.107113	0.133054	0.116318
	22	1.85804	1.8492	1.79836	2.02047	1.82766	1.74989	1.84252	1.74515	1.56269	1.75894	2.05386	1.96165	1.65963	1.64132	1.96919	1.76713	1.83929	1.85373	1.90866	1.58595	1.66523	1.99978	1.69841	1.99957	1.8729	1.87807	1.59263	1.61827	1.86967	1.77014	1.86988	1.7947	1.93063	1.46058	1.75312	2.41857	1.86859	1.49914	1.88302	1.65231	2.08595	1.4776	1.88259	2.58746	1.84533	1.45325	1.78199	1.72016
	23	10.4	14.4	15.3	12	10.4	14.4	15.3	20	18.4	22.1	16.4	20	18.4	22.1	19.4	18.7	25.7	17.4	19.4	18.7	25.7	24.7	18.4	24	21	17.3	18.4	24	14.3	15.7	17.7	15	16.8	19.9	16.3	120.7	12.8	16.2	17.7	13.3	12.8	16.2	17.7	110.8	21.4	27.1	27.9	22.4
	24	5.44681	4.68085	5.46809	4.87234	5.44681	4.68085	5.46809	5.38298	6.70213	8.31915	6.25532	5.38298	6.70213	8.31915	4.85106	6.10638	7.7234	6.12766	4.85106	6.10638	7.7234	9.21277	10.2979	8.7234	7.85106	8.85106	10.2979	8.7234	6.82979	8.23404	7.89362	6.19149	7.48936	6.93617	7.61702	21.4255	7.31915	6.80851	7.44681	6.14894	7.31915	6.80851	7.44681	20.0213	8.53191	9.25532	8.95745	7.42553
	25	4.94	3.78	4.8	3.1	4.94	3.78	4.8	6.68	6.18	6.9	4.98	6.68	6.18	6.9	6.86	5.96	6.68	4.76	6.86	5.96	6.68	8.14	6.16	7.18	6.38	7.92	6.16	7.18	7.58	5.16	5.66	6.8	7.44	5.82	6.4	25.8	5.56	4.82	5.42	4.2	5.56	4.82	5.42	24.08	8.06	7.92	7.28	6.74
	26	27	25	41	14	27	25	41	67	60	82	38	67	60	82	58	69	75	43	58	69	75	183	77	141	54	118	77	141	56	57	82	39	61	54	107	2288	26	41	28	13	26	41	28	2215	140	84	134	62
	27	1.05357	1.02679	1.28571	0.875	1.125	1.03571	1.28571	1.375	1.20536	1.57143	0.946429	1.375	1.20536	1.57143	1.42857	1.16071	1.5625	1.0625	1.4375	1.16071	1.5625	3.4375	1.40179	2.4375	1.625	2.45536	1.40179	2.45536	1.49107	1.00893	1.48214	1	1.3125	1.05357	1.66964	8.73214	1.41964	1.11607	1.47321	1.27679	1.44643	1.11607	1.47321	7.3125	2.1875	1.30357	2.02679	1.32143
	28	2.38929	2.13625	1.47932	2.28954	2.02676	1.95864	1.74939	2.18248	2.10462	2.55961	1.75669	2.44769	2.09976	2.48418	2.20438	1.6326	2.81509	1.99513	2.10219	1.72263	2.85158	3.42579	2.61071	4.0073	2.75182	3.19465	2.61071	3.98783	2.21411	1.3674	2.86375	2.05839	2.31387	1.48418	2.05109	7.06569	2.27251	1.84428	2.35766	1.71533	2	2.01946	2.32117	7.68127	2.51338	1.58637	2.69343	1.79075
	29	2.45851	1.96058	1.93361	1.59129	1.78838	1.6556	1.37967	2.71162	1.57054	1.41494	1.89212	2.06432	1.82158	1.54564	2.77593	1.51245	2.13278	1.5332	2.54149	1.83195	1.62241	2.92531	1.76556	2.51037	1.04979	3.16598	1.74896	1.59959	3.07469	1.21992	1.86515	1.39834	2.47925	0.914938	1.40456	7.63693	2.97303	1.27801	2.25519	1.29461	3.15353	1.47925	1.75726	7.28838	3.38797	1.82988	1.47925	1.6971
	30	0.164967	0.129574	0.180564	0.142172	0.176365	0.139172	0.15057	0.146371	0.113377	0.169766	0.136173	0.166167	0.121776	0.166167	0.153569	0.0857828	0.172166	0.109778	0.168566	0.139172	0.170366	0.188362	0.145771	0.174565	0.130774	0.169766	0.137373	0.176365	0.193761	0.118176	0.164367	0.0989802	0.154169	0.130174	0.169766	0.362927	0.170366	0.128974	0.158368	0.142172	0.169166	0.130774	0.183563	0.285543	0.185963	0.167966	0.168566	0.122975
	Average	7.19433	6.9021	7.73463	5.1747	7.15084	6.8525	7.71528	12.6439	12.1902	15.6078	10.636	12.6214	12.1933	15.6073	11.8407	13.2002	14.2091	10.3925	11.8198	13.1729	14.1681	20.6277	13.7998	18.6252	12.7165	13.4754	13.7752	18.5627	9.48195	9.1276	11.7572	11.7158	10.6792	10.0693	14.4123	129.551	7.59894	7.35723	9.86726	6.74307	7.58167	7.32901	9.81862	122.365	15.6506	14.1124	19.4781	12.9744
[truncated: 38 more columns]
