# Supplementary material for: Dynamic performance–Energy tradeoff consolidation with contention-aware resource provisioning in containerized clouds
Source: PLoS One. 2022 Jan 20;17(1):e0261856. doi: 10.1371/journal.pone.0261856 (PMC8775309; doi:10.1371/journal.pone.0261856)
Supplement: S4 Fig — (XLSX) [file pone.0261856.s004.xlsx]

## Sheet: Perfil_best
		MinSLAv_MaxCap_MinTask	Rand	RR	BF_MinSLAv_Prop	FF_MinSLAv_Prop	FF_MinTask_Prop	MaxSLAv_MinTask_Prop	MinSLAv_MinSLAv_Prop	MinSLAv_MinTask_Prop	WF_MinSLAv_Prop	BF_MinSLAv_Prio	FF_MinSLAv_Prio	FF_MinTask_Prio	MaxSLAv_MinSLAv_Prio	MaxSLAv_MinTask_Prio	MinSLAv_MinSLAv_Prio
	1	0	0	0	0	0	0	0	0	0	0	0	0	0	0	0	0
	1.02	0.166667	0	0	0.1	0.2	0.2	0.233333	0.2	0.333333	0.1	0.133333	0.0666667	0.1	0.166667	0.233333	0.2
	1.04	0.366667	0	0	0.533333	0.433333	0.4	0.566667	0.466667	0.633333	0.533333	0.4	0.3	0.366667	0.466667	0.566667	0.533333
	1.06	0.633333	0	0	0.666667	0.633333	0.733333	0.833333	0.666667	0.766667	0.666667	0.533333	0.566667	0.733333	0.666667	0.833333	0.666667
	1.08	0.8	0	0.0333333	0.833333	0.8	0.9	0.933333	0.833333	0.933333	0.833333	0.833333	0.9	0.933333	0.866667	0.966667	0.766667
	1.1	0.866667	0	0.0666667	0.866667	0.9	0.966667	0.966667	0.866667	0.933333	0.9	0.933333	1	0.966667	0.933333	0.966667	0.866667
	1.12	0.933333	0	0.0666667	0.966667	0.966667	1	1	0.933333	0.966667	0.966667	0.966667	1	0.966667	1	1	0.933333
	1.14	1	0.0333333	0.166667	1	0.966667	1	1	1	1	1	1	1	1	1	1	1
	1.16	1	0.1	0.166667	1	0.966667	1	1	1	1	1	1	1	1	1	1	1
	1.18	1	0.166667	0.166667	1	0.966667	1	1	1	1	1	1	1	1	1	1	1
	1.2	1	0.2	0.233333	1	0.966667	1	1	1	1	1	1	1	1	1	1	1
	1.22	1	0.2	0.433333	1	0.966667	1	1	1	1	1	1	1	1	1	1	1
	1.24	1	0.266667	0.5	1	0.966667	1	1	1	1	1	1	1	1	1	1	1
	1.26	1	0.266667	0.5	1	1	1	1	1	1	1	1	1	1	1	1	1
	1.28	1	0.433333	0.533333	1	1	1	1	1	1	1	1	1	1	1	1	1
	1.3	1	0.566667	0.6	1	1	1	1	1	1	1	1	1	1	1	1	1
	1.32	1	0.633333	0.666667	1	1	1	1	1	1	1	1	1	1	1	1	1
	1.34	1	0.7	0.733333	1	1	1	1	1	1	1	1	1	1	1	1	1
	1.36	1	0.8	0.733333	1	1	1	1	1	1	1	1	1	1	1	1	1
	1.38	1	0.833333	0.833333	1	1	1	1	1	1	1	1	1	1	1	1	1
	1.4	1	0.866667	0.833333	1	1	1	1	1	1	1	1	1	1	1	1	1
	1.42	1	0.9	0.866667	1	1	1	1	1	1	1	1	1	1	1	1	1
	1.44	1	0.9	0.9	1	1	1	1	1	1	1	1	1	1	1	1	1
	1.46	1	0.9	0.933333	1	1	1	1	1	1	1	1	1	1	1	1	1
	1.46	1	0.9	0.933333	1	1	1	1	1	1	1	1	1	1	1	1	1
	1.5	1	0.966667	0.966667	1	1	1	1	1	1	1	1	1	1	1	1	1
	1.6	1	1	0.966667	1	1	1	1	1	1	1	1	1	1	1	1	1
	1.7	1	1	1	1	1	1	1	1	1	1	1	1	1	1	1	1

## Sheet: Perfil_all
		BF_MaxCap_MinSLAv	BF_MinCap_MinSLAv	BF_MinSLAv_MinSLAv	BF_MinTask_MinSLAv	BF_MaxCap_MinTask	BF_MinCap_MinTask	BF_MinSLAv_MinTask	FF_MaxCap_MinSLAv	FF_MinCap_MinSLAv	FF_MinSLAv_MinSLAv	FF_MinTask_MinSLAv	FF_MaxCap_MinTask	FF_MinCap_MinTask	FF_MinSLAv_MinTask	MaxSLAv_MaxCap_MinSLAv	MaxSLAv_MinCap_MinSLAv	MaxSLAv_MinSLAv_MinSLAv	MaxSLAv_MinTask_MinSLAv	MaxSLAv_MaxCap_MinTask	MaxSLAv_MinCap_MinTask	MaxSLAv_MinSLAv_MinTask	MinAW_MaxCap_MinSLAv	MinAW_MinCap_MinSLAv	MinAW_MinSLAv_MinSLAv	MinAW_MinTask_MinSLAv	MinAW_MaxCap_MinTask	MinAW_MinCap_MinTask	MinAW_MinSLAv_MinTask	MinSLAv_MaxCap_MinSLAv	MinSLAv_MinCap_MinSLAv	MinSLAv_MinSLAv_MinSLAv	MinSLAv_MinTask_MinSLAv	MinSLAv_MaxCap_MinTask	MinSLAv_MinCap_MinTask	MinSLAv_MinSLAv_MinTask	Rand	Rand_MaxCap_MinSLAv	Rand_MinCap_MinSLAv	Rand_MinSLAv_MinSLAv	Rand_MinTask_MinSLAv	Rand_MaxCap_MinTask	Rand_MinCap_MinTask	Rand_MinSLAv_MinTask	RR	WFit_MaxCap_MinSLAv	WFit_MinCap_MinSLAv	WFit_MinSLAv_MinSLAv	WFit_MinTask_MinSLAv
	1	0	0	0	0	0	0	0	0	0	0	0	0	0	0	0	0	0	0	0	0	0	0	0	0	0	0	0	0	0	0	0	0	0	0	0	0	0	0	0	0	0	0	0	0	0	0	0	0
	1.02	0.2	0.0666667	0.133333	0.133333	0.2	0.133333	0.2	0.166667	0.0666667	0.1	0.0666667	0.233333	0.1	0.133333	0.0666667	0.1	0.0666667	0.0666667	0.133333	0.1	0.133333	0.0333333	0	0	0	0.233333	0.0333333	0.0666667	0.2	0.0666667	0.233333	0.0666667	0.166667	0.1	0.133333	0	0.133333	0.0666667	0.1	0.1	0.2	0.133333	0.2	0	0.1	0.0333333	0.1	0.0333333
	1.04	0.433333	0.266667	0.366667	0.333333	0.466667	0.4	0.5	0.266667	0.166667	0.333333	0.166667	0.366667	0.3	0.466667	0.4	0.133333	0.266667	0.266667	0.5	0.233333	0.4	0.2	0.0666667	0.2	0.133333	0.466667	0.166667	0.333333	0.333333	0.2	0.3	0.2	0.366667	0.266667	0.433333	0	0.366667	0.166667	0.366667	0.266667	0.533333	0.266667	0.366667	0	0.3	0.2	0.266667	0.2
	1.06	0.7	0.5	0.6	0.566667	0.766667	0.566667	0.633333	0.633333	0.4	0.466667	0.533333	0.666667	0.633333	0.633333	0.6	0.4	0.533333	0.533333	0.733333	0.6	0.666667	0.466667	0.2	0.333333	0.333333	0.566667	0.333333	0.433333	0.5	0.4	0.533333	0.433333	0.633333	0.533333	0.633333	0	0.533333	0.5	0.633333	0.566667	0.666667	0.533333	0.633333	0	0.5	0.4	0.5	0.333333
	1.08	0.766667	0.766667	0.8	0.833333	0.866667	0.8	0.9	0.8	0.566667	0.666667	0.633333	0.833333	0.666667	0.733333	0.733333	0.633333	0.666667	0.7	0.8	0.766667	0.766667	0.6	0.466667	0.6	0.566667	0.633333	0.5	0.633333	0.733333	0.6	0.666667	0.633333	0.8	0.666667	0.766667	0	0.633333	0.633333	0.733333	0.766667	0.766667	0.666667	0.766667	0.0333333	0.633333	0.5	0.566667	0.566667
	1.1	0.866667	0.833333	0.866667	0.866667	0.933333	0.933333	0.933333	0.866667	0.733333	0.833333	0.833333	0.9	0.8	0.866667	0.833333	0.8	0.833333	0.766667	0.9	0.833333	0.9	0.733333	0.666667	0.666667	0.633333	0.9	0.633333	0.666667	0.9	0.8	0.833333	0.733333	0.866667	0.833333	0.866667	0	0.8	0.8	0.9	0.833333	0.866667	0.866667	0.933333	0.0666667	0.766667	0.7	0.633333	0.766667
	1.12	0.9	0.9	0.933333	0.866667	0.966667	0.933333	0.966667	0.933333	0.9	0.9	0.9	0.933333	0.933333	0.933333	0.833333	0.866667	0.9	0.9	0.9	0.9	0.933333	0.833333	0.733333	0.8	0.9	0.9	0.733333	0.8	0.9	0.9	0.9	0.866667	0.933333	0.866667	0.9	0	0.866667	0.833333	0.9	0.9	0.933333	0.9	0.933333	0.0666667	0.833333	0.9	0.833333	0.866667
	1.14	0.933333	0.9	0.933333	0.933333	0.966667	0.933333	0.966667	0.933333	0.933333	0.966667	0.9	0.933333	0.966667	0.966667	0.866667	0.9	0.933333	0.966667	0.933333	0.966667	0.933333	0.833333	0.866667	0.866667	0.933333	0.9	0.9	0.9	0.9	0.966667	0.933333	0.933333	1	0.966667	0.933333	0.0333333	0.9	0.9	0.9	0.9	0.933333	0.966667	0.933333	0.166667	0.9	0.933333	0.9	0.9
	1.16	0.933333	0.933333	0.933333	0.933333	0.966667	0.966667	0.966667	0.966667	0.933333	0.966667	0.966667	0.966667	0.966667	0.966667	0.933333	0.966667	0.966667	1	0.966667	1	0.966667	0.9	0.933333	0.866667	0.933333	0.933333	0.933333	0.9	0.933333	0.966667	0.933333	0.933333	1	0.966667	1	0.1	0.966667	0.933333	1	0.933333	0.966667	1	0.966667	0.166667	0.933333	0.933333	0.9	0.933333
	1.18	0.966667	0.933333	0.966667	0.933333	0.966667	1	1	0.966667	0.933333	1	0.966667	0.966667	0.966667	1	0.966667	0.966667	0.966667	1	0.966667	1	0.966667	0.9	0.933333	0.9	0.933333	0.933333	0.933333	0.933333	0.966667	0.966667	0.966667	0.966667	1	0.966667	1	0.166667	1	0.933333	1	0.966667	0.966667	1	0.966667	0.166667	0.966667	0.933333	0.966667	0.966667
	1.2	0.966667	1	0.966667	0.966667	1	1	1	0.966667	0.966667	1	0.966667	0.966667	0.966667	1	0.966667	0.966667	0.966667	1	1	1	0.966667	0.9	0.966667	0.966667	0.966667	0.966667	0.933333	1	1	1	0.966667	1	1	1	1	0.2	1	0.933333	1	0.966667	0.966667	1	0.966667	0.233333	1	0.966667	1	0.966667
	1.22	0.966667	1	1	1	1	1	1	1	0.966667	1	0.966667	0.966667	0.966667	1	1	0.966667	0.966667	1	1	1	1	0.966667	1	0.966667	0.966667	0.966667	0.966667	1	1	1	0.966667	1	1	1	1	0.2	1	0.966667	1	0.966667	0.966667	1	0.966667	0.433333	1	0.966667	1	0.966667
	1.24	0.966667	1	1	1	1	1	1	1	0.966667	1	0.966667	1	1	1	1	0.966667	1	1	1	1	1	1	1	1	0.966667	0.966667	0.966667	1	1	1	0.966667	1	1	1	1	0.266667	1	0.966667	1	0.966667	0.966667	1	0.966667	0.5	1	1	1	0.966667
	1.26	1	1	1	1	1	1	1	1	1	1	0.966667	1	1	1	1	0.966667	1	1	1	1	1	1	1	1	0.966667	0.966667	0.966667	1	1	1	0.966667	1	1	1	1	0.266667	1	0.966667	1	0.966667	0.966667	1	0.966667	0.5	1	1	1	0.966667
	1.28	1	1	1	1	1	1	1	1	1	1	1	1	1	1	1	1	1	1	1	1	1	1	1	1	0.966667	0.966667	0.966667	1	1	1	0.966667	1	1	1	1	0.433333	1	1	1	0.966667	1	1	0.966667	0.533333	1	1	1	0.966667
	1.3	1	1	1	1	1	1	1	1	1	1	1	1	1	1	1	1	1	1	1	1	1	1	1	1	1	0.966667	0.966667	1	1	1	1	1	1	1	1	0.566667	1	1	1	1	1	1	0.966667	0.6	1	1	1	1
	1.32	1	1	1	1	1	1	1	1	1	1	1	1	1	1	1	1	1	1	1	1	1	1	1	1	1	0.966667	0.966667	1	1	1	1	1	1	1	1	0.633333	1	1	1	1	1	1	0.966667	0.666667	1	1	1	1
	1.34	1	1	1	1	1	1	1	1	1	1	1	1	1	1	1	1	1	1	1	1	1	1	1	1	1	0.966667	0.966667	1	1	1	1	1	1	1	1	0.7	1	1	1	1	1	1	1	0.733333	1	1	1	1
	1.36	1	1	1	1	1	1	1	1	1	1	1	1	1	1	1	1	1	1	1	1	1	1	1	1	1	1	0.966667	1	1	1	1	1	1	1	1	0.8	1	1	1	1	1	1	1	0.733333	1	1	1	1
	1.38	1	1	1	1	1	1	1	1	1	1	1	1	1	1	1	1	1	1	1	1	1	1	1	1	1	1	0.966667	1	1	1	1	1	1	1	1	0.833333	1	1	1	1	1	1	1	0.833333	1	1	1	1
	1.4	1	1	1	1	1	1	1	1	1	1	1	1	1	1	1	1	1	1	1	1	1	1	1	1	1	1	1	1	1	1	1	1	1	1	1	0.866667	1	1	1	1	1	1	1	0.833333	1	1	1	1
	1.42	1	1	1	1	1	1	1	1	1	1	1	1	1	1	1	1	1	1	1	1	1	1	1	1	1	1	1	1	1	1	1	1	1	1	1	0.9	1	1	1	1	1	1	1	0.866667	1	1	1	1
	1.44	1	1	1	1	1	1	1	1	1	1	1	1	1	1	1	1	1	1	1	1	1	1	1	1	1	1	1	1	1	1	1	1	1	1	1	0.9	1	1	1	1	1	1	1	0.9	1	1	1	1
	1.46	1	1	1	1	1	1	1	1	1	1	1	1	1	1	1	1	1	1	1	1	1	1	1	1	1	1	1	1	1	1	1	1	1	1	1	0.9	1	1	1	1	1	1	1	0.933333	1	1	1	1
	1.46	1	1	1	1	1	1	1	1	1	1	1	1	1	1	1	1	1	1	1	1	1	1	1	1	1	1	1	1	1	1	1	1	1	1	1	0.9	1	1	1	1	1	1	1	0.933333	1	1	1	1
	1.5	1	1	1	1	1	1	1	1	1	1	1	1	1	1	1	1	1	1	1	1	1	1	1	1	1	1	1	1	1	1	1	1	1	1	1	0.966667	1	1	1	1	1	1	1	0.966667	1	1	1	1
	1.6	1	1	1	1	1	1	1	1	1	1	1	1	1	1	1	1	1	1	1	1	1	1	1	1	1	1	1	1	1	1	1	1	1	1	1	1	1	1	1	1	1	1	1	0.966667	1	1	1	1
	1.7	1	1	1	1	1	1	1	1	1	1	1	1	1	1	1	1	1	1	1	1	1	1	1	1	1	1	1	1	1	1	1	1	1	1	1	1	1	1	1	1	1	1	1	1	1	1	1	1
[truncated: 37 more columns]

## Sheet: Deg_energy
	No	BF_MaxCap_MinSLAv	BF_MinCap_MinSLAv	BF_MinSLAv_MinSLAv	BF_MinTask_MinSLAv	BF_MaxCap_MinTask	BF_MinCap_MinTask	BF_MinSLAv_MinTask	FF_MaxCap_MinSLAv	FF_MinCap_MinSLAv	FF_MinSLAv_MinSLAv	FF_MinTask_MinSLAv	FF_MaxCap_MinTask	FF_MinCap_MinTask	FF_MinSLAv_MinTask	MaxSLAv_MaxCap_MinSLAv	MaxSLAv_MinCap_MinSLAv	MaxSLAv_MinSLAv_MinSLAv	MaxSLAv_MinTask_MinSLAv	MaxSLAv_MaxCap_MinTask	MaxSLAv_MinCap_MinTask	MaxSLAv_MinSLAv_MinTask	MinAW_MaxCap_MinSLAv	MinAW_MinCap_MinSLAv	MinAW_MinSLAv_MinSLAv	MinAW_MinTask_MinSLAv	MinAW_MaxCap_MinTask	MinAW_MinCap_MinTask	MinAW_MinSLAv_MinTask	MinSLAv_MaxCap_MinSLAv	MinSLAv_MinCap_MinSLAv	MinSLAv_MinSLAv_MinSLAv	MinSLAv_MinTask_MinSLAv	MinSLAv_MaxCap_MinTask	MinSLAv_MinCap_MinTask	MinSLAv_MinSLAv_MinTask	Rand	Rand_MaxCap_MinSLAv	Rand_MinCap_MinSLAv	Rand_MinSLAv_MinSLAv	Rand_MinTask_MinSLAv	Rand_MaxCap_MinTask	Rand_MinCap_MinTask	Rand_MinSLAv_MinTask	RR	WFit_MaxCap_MinSLAv	WFit_MinCap_MinSLAv	WFit_MinSLAv_MinSLAv	WFit_MinTask_MinSLAv
	1	0.244016	0.188928	0.205445	0.214377	0.190411	0.164586	0.176282	0.207073	0.258589	0.179909	0.260421	0.239971	0.226711	0.165034	0.210029	0.273967	0.224714	0.13993	0.181731	0.137897	0.206308	0.209159	0.157734	0.187152	0.299002	0.344247	0.389467	0.184861	0.197621	0.13647	0.293504	0.190507	0.135427	0.198526	0.154399	0.51735	0.17803	0.273563	0.147644	0.280522	0.271733	0.125403	0.336015	0.666298	0.160482	0.239157	0.190872	0.283495
	2	0.0720652	0.0307569	0.0731787	0.0589767	0.0429996	0.0708459	0.0646918	0.0733925	0.046501	0.0534348	0.065775	0.0517977	0.0504744	0.051192	0.0477447	0.0553301	0.043442	0.0639501	0.0331102	0.0476605	0.0490283	0.141936	0.104295	0.119999	0.138435	0.096386	0.134296	0.0937993	0.0794706	0.0662715	0.0815948	0.100699	0.0789122	0.0855423	0.0675213	0.291257	0.0895638	0.0736633	0.0788931	0.101382	0.0783124	0.0870059	0.0771116	0.274035	0.121553	0.0839467	0.108484	0.0914322
	3	0.0869986	0.068082	0.0729341	0.0721882	0.0869986	0.068082	0.0729341	0.151622	0.139264	0.138833	0.155244	0.151622	0.139264	0.138833	0.153575	0.14662	0.154867	0.140564	0.153575	0.14662	0.154867	0.221768	0.157971	0.167454	0.117771	0.154792	0.157971	0.167454	0.0880524	0.119447	0.108624	0.131701	0.135514	0.132686	0.136478	0.490466	0.107621	0.101377	0.0923372	0.106	0.107621	0.101377	0.0923372	0.468512	0.139918	0.115001	0.139626	0.13654
	4	0.165073	0.183987	0.163204	0.18889	0.0719957	0.0760499	0.079792	0.111206	0.180722	0.130608	0.144418	0.0704037	0.0479837	0.0434113	0.176033	0.140473	0.123261	0.139859	0.0721745	0.0546289	0.0650795	0.147402	0.186318	0.226316	0.107552	0.0878006	0.101916	0.136198	0.173636	0.183331	0.171238	0.179152	0.0744844	0.0425674	0.0678281	0.328567	0.144384	0.20609	0.154314	0.176567	0.053553	0.0961115	0.0937334	0.322207	0.181045	0.105374	0.175923	0.14625
	5	0.0572645	0.0764994	0.0697415	0.0814736	0.0572816	0.0760452	0.0699614	0.0915158	0.082481	0.083429	0.0913076	0.0909238	0.082481	0.0834329	0.0810351	0.0885129	0.0622716	0.0783871	0.0802933	0.0885197	0.0622011	0.105045	0.110976	0.112713	0.100731	0.092561	0.111597	0.112572	0.0924828	0.0978596	0.0910484	0.108676	0.101296	0.083979	0.0956647	0.388505	0.0869393	0.0896525	0.0864601	0.0737119	0.0855277	0.0896728	0.0864373	0.314939	0.110663	0.0956699	0.121648	0.119269
	6	0.0572347	0.0692967	0.0634248	0.0557452	0.061843	0.0699782	0.0682769	0.0977474	0.11694	0.10621	0.107901	0.0995657	0.116977	0.106516	0.0901381	0.107786	0.100396	0.10232	0.0932611	0.107763	0.0903611	0.0936783	0.127989	0.122037	0.113093	0.095658	0.127989	0.122037	0.0677011	0.104903	0.0871025	0.0941145	0.0895869	0.125103	0.10613	0.408945	0.0767284	0.0935417	0.0596748	0.07316	0.07672	0.0935417	0.0622114	0.459655	0.0975392	0.125511	0.100745	0.113587
	7	0.0556556	0.0932958	0.050387	0.0792487	0.0579948	0.0932946	0.0663454	0.0721562	0.0925139	0.103143	0.0862572	0.0671105	0.0925002	0.103143	0.0638732	0.107926	0.0887414	0.0845933	0.0580825	0.107926	0.0887414	0.113036	0.131888	0.121148	0.115464	0.0953028	0.131888	0.121148	0.0679688	0.0696477	0.0708879	0.0848724	0.0694474	0.114316	0.0872314	0.348644	0.0840637	0.128426	0.0998459	0.0868508	0.0905084	0.128426	0.0998873	0.402904	0.0815491	0.105056	0.111609	0.0869966
	8	0.0634312	0.0743168	0.0702715	0.063051	0.0634312	0.0743168	0.0702715	0.0707923	0.0873663	0.0894976	0.0816252	0.0707923	0.0873663	0.0894976	0.0825978	0.0777945	0.091405	0.0644605	0.0825978	0.0777945	0.091405	0.0570577	0.091259	0.0749266	0.0822424	0.0855639	0.091259	0.0749266	0.0610559	0.0607943	0.0570534	0.0697796	0.0758532	0.0965836	0.078047	0.29806	0.103111	0.0934038	0.0661107	0.0789203	0.103111	0.0934038	0.0661107	0.235372	0.0845117	0.114972	0.0712429	0.0714023
	9	0.0168866	0.0778566	0.0373201	0.0399644	0.0573463	0.0805836	0.0342953	0.0555055	0.101525	0.0794813	0.0829026	0.0511142	0.101525	0.0746406	0.0696141	0.0782617	0.0714926	0.0420091	0.0488106	0.0560634	0.050118	0.0748173	0.0808772	0.0886768	0.0637018	0.0319165	0.0808772	0.100763	0.0295541	0.0817443	0.0598876	0.0727261	0.0227658	0.0692096	0.0164278	0.295203	0.0234118	0.0435133	0.0519528	0.0586761	0.042286	0.0570775	0.0712555	0.213792	0.0480822	0.0859107	0.0517346	0.0736788
	10	0.0429843	0.0538091	0.0349807	0.0570419	0.0321681	0.0397472	0.0306737	0.05315	0.0628351	0.0599456	0.0595558	0.0405932	0.0592574	0.0592916	0.0389194	0.0585001	0.0515638	0.0403344	0.0381921	0.0487902	0.0480275	0.0592431	0.0495408	0.0385248	0.0477371	0.0166009	0.0428008	0.0355666	0.068952	0.0695364	0.0531585	0.0439931	0.0386152	0.0410954	0.0306292	0.305553	0.0573349	0.0543848	0.0242527	0.0295142	0.0339124	0.0312584	0.011777	0.210454	0.0422981	0.0209407	0.0439657	0.0804572
	11	0.0227304	0.0398844	0.0581231	0.0448995	0.0398486	0.0214254	0.00675458	0.0479991	0.0718025	0.0181217	0.0395876	0.0180573	0.0305465	0.0158294	0.0578143	0.0555193	0.0349089	0.0560042	0.0175675	0.041566	0.0174368	0.0324657	0.0440955	0.021072	0.0457039	0.00654584	0.0331277	0.012713	0.0651512	0.0470514	0.0113447	0.017104	0.0430873	0.00995056	0.0306853	0.194325	0.0582672	0.0577985	0.0381354	0.0288521	0.0306427	0.0212374	0.0257811	0.125817	0.0199512	0.0234884	0.00782472	0.0273685
	12	0.0495113	0.0584311	0.057223	0.0284692	0.0180217	0.0368464	0.0435705	0.0635761	0.0548443	0.0463259	0.0556967	0.0275749	0	0.0199663	0.0257125	0.0577736	0.0807693	0.0388829	0.00876235	0.0256088	0.0203107	0.0424901	0.0783235	0.0755774	0.0469579	0.0135823	0.0198469	0.0129909	0.0868707	0.0837727	0.0788122	0.0625745	0.0489434	0.0377459	0.0301702	0.220107	0.0258794	0.0485689	0.0249304	0.0464616	0.00368263	0.015181	0.0356196	0.203425	0.0613574	0.0494624	0.036167	0.0258636
	13	0.0954662	0.100428	0.102285	0.123669	0.042586	0.0448544	0.0357549	0.0537425	0.0980778	0.0707162	0.095121	0.0669825	0.0424361	0.0404369	0.145985	0.0815097	0.0877027	0.10299	0.0448012	0.0392679	0.034606	0.0895668	0.0821032	0.088398	0.0755875	0.0487472	0.0636996	0.0632201	0.0975629	0.067207	0.0897025	0.100997	0.0650382	0.0496717	0.0301538	0.171876	0.127019	0.12617	0.0655271	0.064567	0.033875	0.0697443	0.0584405	0.137403	0.073119	0.0901573	0.104793	0.0827169
	14	0	0.0413971	0.0223019	0.039166	0	0.0413971	0.0223019	0.0386549	0.0373863	0.0734497	0.0482089	0.0386549	0.0373863	0.0734497	0.0304809	0.05491	0.0553121	0.0594913	0.0304809	0.05491	0.0553121	0.0492471	0.0915305	0.0622484	0.0834884	0.0608574	0.0915305	0.0622484	0.0194947	0.0581063	0.0326574	0.0686009	0.005674	0.0343255	0.0507545	0.295623	0.0203475	0.0501209	0.046721	0.0384432	0.0203475	0.0501209	0.046721	0.311316	0.0362501	0.0741865	0.0627372	0.0838816
	15	0.0154748	0.0794469	0.018702	0.0205916	0.0146394	0.0845801	0.0162956	0.0276632	0.100809	0.0395377	0.0515656	0.0295015	0.100809	0.0395377	0.0273571	0.0797739	0.0399839	0.0359267	0.0268392	0.0797739	0.035574	0.0280949	0.0811747	0.0356436	0.066104	0.0343727	0.0811747	0.0356436	0.0226341	0.0901565	0.0185437	0.035645	0.0240585	0.0814174	0.0543757	0.277519	0.0155731	0.0508655	0.041398	0.0425038	0.0107365	0.0508417	0.041398	0.232395	0.0367801	0.0830652	0.0562559	0.0743551
	16	0.0863414	0.0882281	0.099201	0.0707701	0.0863414	0.0882281	0.099201	0.0788135	0.0910652	0.0858862	0.0804911	0.0788135	0.0910652	0.0858862	0.0758115	0.0933041	0.0855234	0.0865805	0.0758115	0.0933041	0.0855234	0.116416	0.131281	0.113691	0.112996	0.0942171	0.131281	0.113691	0.0956847	0.0874909	0.101156	0.0953162	0.0805003	0.0977535	0.0926696	0.346285	0.0877254	0.0857431	0.0911002	0.0799355	0.0877254	0.0857431	0.0911002	0.36659	0.116069	0.0996246	0.100815	0.105593
	17	0.0458978	0.0498061	0.0555438	0.0542678	0.0458978	0.0498061	0.0555438	0.0402119	0.0354465	0.0395249	0.0302976	0.0402119	0.0354465	0.0395249	0.0431713	0.0305131	0.0475301	0.0325111	0.0431713	0.0305131	0.0475301	0.0645366	0.0470655	0.0493056	0.0393694	0.0333634	0.0470655	0.0493056	0.0497569	0.0308001	0.018336	0.0409024	0.037504	0.0279176	0.0435812	0.266818	0.0419974	0.0393553	0.0283653	0.0538386	0.0419974	0.0393553	0.0283653	0.212408	0.0383992	0.0477348	0.0517811	0.04132
	18	0.0178991	0.0171262	0.0109967	0.0134565	0.0178991	0.0171262	0.0109967	0.0438405	0.0524075	0.0384905	0.0448183	0.0438405	0.0524075	0.0384905	0.0500901	0.0487952	0.0476099	0.0449105	0.0500901	0.0487952	0.0476099	0.065133	0.0626255	0.0675801	0.061219	0.0667599	0.0626255	0.0675801	0.0258062	0.0312404	0.0196812	0.0464661	0.0415064	0.0474773	0.0522101	0.301987	0.0474103	0.0445021	0.0542538	0.0482556	0.0474103	0.0445021	0.0542538	0.372716	0.0461566	0.0325898	0.0395589	0.0540368
	19	0.0416668	0.0305591	0.0477809	0.0611232	0.0245751	0.0180987	0.0321736	0.0455291	0.0636776	0.0610899	0.0619105	0.0413655	0.0584722	0.0446119	0.0299223	0.0647921	0.0572211	0.0234815	0.0367091	0.048562	0.033998	0.0514106	0.0641923	0.0661765	0.0552516	0.0258842	0.0555246	0.063117	0.0547592	0.0475768	0.0401941	0.0687826	0.0439382	0.0351905	0.0429552	0.263152	0.0332982	0.0808285	0.0315202	0.0439869	0.0364917	0.0712946	0.0530805	0.212607	0.0570067	0.0445784	0.0817022	0.067754
	20	0.032092	0.0438528	0.0362432	0.0436008	0.0343531	0.0529116	0	0.0153715	0.0529903	0.0381126	0.0524051	0.0379169	0.0464442	0.027553	0.0339184	0.0768198	0.0294214	0.0369774	0.0248775	0.0629902	0.0240887	0.0406687	0.07875	0.0736296	0.0609859	0.0120769	0.0733928	0.0509868	0.00975694	0.0375496	0.0444132	0.0208925	0.040498	0.0591522	0.011262	0.173536	0.0275746	0.0585829	0.0422181	0.0473765	0.0261843	0.0594176	0.0501902	0.189106	0.0226167	0.0547977	0.0450104	0.0585607
	21	0.0325016	0.0408543	0.0338869	0.0643557	0.0209175	0.0328225	0.0223058	0.0405982	0.0494384	0.0477095	0.0458984	0.0401689	0.0551732	0.0313493	0.0364575	0.0467801	0.0354865	0.0482196	0.0296017	0.0386853	0.0418287	0.0516576	0.037612	0.0406356	0.0420113	0.0433439	0.0318571	0.0303227	0.0521989	0.0454953	0.0529734	0.0489088	0.0451746	0.0657127	0.0398348	0.132241	0.0726333	0.046182	0.0285565	0.0573757	0.0380184	0.032363	0	0.0998866	0.0523898	0.0250798	0.0166873	0.0452164
	22	0.032521	0.0625417	0.0582783	0.0142664	0.0293541	0.0330219	0.0275411	0.0418191	0.0676303	0.0809665	0.0424947	0.0063115	0.0393758	0.0275994	0.0246681	0.0621919	0.0528709	0.0308439	0.0246711	0.0682879	0.00612221	0.0408819	0.0714018	0.0508337	0.0352132	0.00787532	0.0329941	0.0251263	0.0498059	0.0456437	0.0286413	0.0502508	0.0201924	0.0446271	0.034697	0.149414	0.040703	0.0338773	0.0360179	0.0100083	0.0126852	0.0124187	0.0187916	0.0727647	0.0544493	0.0512013	0.0511931	0.0386425
	23	0.0045638	0.0104293	0.0105362	0.0114895	0.0045638	0.0104293	0.0105362	0.0180622	0.0156529	0.0149158	0.0100073	0.0180622	0.0156529	0.0149158	0.0267941	0.0171049	0.0199368	0.0191384	0.0267941	0.0171049	0.0199368	0.0359085	0.0337332	0.0384961	0.0384374	0.0165253	0.0337332	0.0384961	0.0164998	0.00679046	0.00890432	0.0205789	0.019091	0.0159271	0.0106269	0.232542	0.00573466	0.00649399	0.00810152	0.00660338	0.00573466	0.00649399	0.00810152	0.183936	0	0.0140637	0.00615009	0.00709051
	24	0.0508367	0.0722255	0.0647463	0.0631028	0.0508367	0.0722255	0.0647463	0.0416014	0.0505458	0.0376375	0.0428619	0.0416014	0.0505458	0.0376375	0.0417588	0.0487103	0.0325471	0.0417662	0.0417588	0.0487103	0.0325471	0.0906044	0.1235	0.100655	0.11954	0.0903398	0.1235	0.100655	0.0638679	0.0815388	0.0653904	0.0427079	0.041512	0.0507761	0.0361163	0.374627	0.0667323	0.0684977	0.0435964	0.0702404	0.0667323	0.0684977	0.0435964	0.370941	0.074566	0.101626	0.106834	0.0994143
	25	0.00222685	0.0200541	0.0120897	0.0187543	0.00222685	0.0200541	0.0120897	0.00560065	0.015259	0.00273248	0.0122303	0.00560065	0.015259	0.00273248	0.00796905	0.0167648	0	0.00720828	0.00796905	0.0167648	0	0.0137913	0.0640456	0.0499421	0.0353686	0.0188927	0.0640456	0.0499421	0.0190852	0.0198903	0.0143338	0.00867515	0.000569798	0.0114676	0.00578672	0.339266	0.000244462	0.0187407	0.0125536	0.0110959	0.000244462	0.0187407	0.0125536	0.297819	0.0223469	0.0375877	0.0378908	0.0275374
	26	0.117408	0.14059	0.118422	0.136041	0.117408	0.14059	0.118422	0.10881	0.102099	0.0943263	0.104033	0.10881	0.102099	0.0943263	0.133967	0.126084	0.117285	0.114928	0.133967	0.126084	0.117285	0.216378	0.204967	0.183322	0.194638	0.19403	0.204967	0.183322	0.153205	0.134983	0.135636	0.104062	0.108576	0.123908	0.148044	0.49193	0.144042	0.153332	0.143106	0.143082	0.144042	0.153332	0.143106	0.420213	0.159219	0.194442	0.174111	0.169517
	27	0.0243384	0.039445	0.0317678	0.0398201	0.0248443	0.0397629	0.0317678	0	0.0241143	0.028148	0.0205835	0	0.0241143	0.028148	0.0136876	0.0186872	0.0290078	0.0453302	0.0136834	0.0186872	0.0290078	0.0238147	0.0571794	0.0321269	0.0427154	0.0251506	0.0571794	0.0321593	0.00611948	0.0245878	0.0165629	0.0258034	0.00790723	0.0298449	0.0271128	0.277284	0.0290757	0.0462367	0.0144077	0.0314752	0.0291032	0.0462367	0.0144077	0.291227	0.0146395	0.044693	0.0253196	0.0364719
	28	0.0217489	0.0256416	0.0235289	0.0398392	0.0310473	0.01356	0.024398	0.0114723	0.0515895	0.0369896	0.0520039	0.00036049	0.0514832	0.0287139	0.0305127	0.060351	0.0466663	0.0624411	0.032745	0.0531311	0.0400406	0.027262	0.0691935	0.0284691	0.0615326	0.0270763	0.0691935	0.0297863	0.0146632	0.0463984	0.0458441	0.0456923	0.0129532	0.0703903	0.0403533	0.270354	0	0.039179	0.0242961	0.0377722	0.0126588	0.0455273	0.0268871	0.204623	0.0392478	0.0605557	0.0333797	0.0657609
	29	0.0372145	0.047995	0.0496812	0.0596333	0.0549089	0.0447775	0.0523581	0.0466342	0.0785584	0.0719	0.0679461	0.0524419	0.0741618	0.0640551	0.0511199	0.0807671	0.0690122	0.0718121	0.0538041	0.067855	0.0630805	0.0680776	0.0985536	0.0698522	0.109142	0.055551	0.106325	0.0692361	0.049313	0.0788368	0.0635439	0.0720781	0.0474395	0.0758969	0.0630964	0.352279	0.036369	0.0716952	0.0460086	0.0454274	0.0334334	0.0699668	0.0549958	0.333204	0.0846705	0.116737	0.0996029	0.0750964
	30	0.129225	0.11401	0.0891915	0.0743816	0.0424194	0.0305702	0.0407597	0.0303008	0.107814	0.0760736	0.0592903	0.0121092	0.0349846	0.0354499	0.0623943	0.0898535	0.0719612	0.11344	0.0236373	0.0420444	0.0382503	0.0854026	0.0784789	0.0681296	0.0795635	0.0229862	0.0475942	0.0299593	0.024791	0.1079	0.0926166	0.135408	0.031417	0.0540599	0.0297379	0.15647	0.0934816	0.0724691	0.093152	0.0935134	0.0365062	0.047155	0.0270758	0.124384	0.0601829	0.0756299	0.0449605	0.0784748
	Average	0.0573758	0.0679925	0.0613805	0.0644218	0.0475053	0.0568872	0.0487014	0.0594821	0.0796648	0.0675716	0.071762	0.0547426	0.0654134	0.0568402	0.0654384	0.0782059	0.0684304	0.0656431	0.0529857	0.0632103	0.0565409	0.0818984	0.0932885	0.0858243	0.0863851	0.0666336	0.0933573	0.0756609	0.0634507	0.0721007	0.0684462	0.0729223	0.0529161	0.067094	0.0571527	0.298673	0.0641765	0.0785618	0.0591817	0.0688706	0.0553846	0.0637149	0.0610447	0.277698	0.0712353	0.080428	0.0766208	0.0822593
[truncated: 38 more columns]
