# Supplementary material for: Dynamic performance–Energy tradeoff consolidation with contention-aware resource provisioning in containerized clouds
Source: PLoS One. 2022 Jan 20;17(1):e0261856. doi: 10.1371/journal.pone.0261856 (PMC8775309; doi:10.1371/journal.pone.0261856)
Supplement: S5 Fig — (XLSX) [file pone.0261856.s005.xlsx]

## Sheet: Perfil_best
		BF_MaxCap_MinTask	MaxSLAv_MaxCap_MinTask	MaxSLAv_MinSLAv_MinTask	Rand	Rand_MaxCap_MinTask	RR	MinAW_MinTask_Prop	Rand_MinTask_Prop	WF_MinTask_Prop	FF_MinTask_Prio	MaxSLAv_MinTask_Prio	MinAW_MinTask_Prio	MinSLAv_MinTask_Prio
	1	0	0	0	0	0	0	0	0	0	0	0	0	0
	1.02	0.166667	0.166667	0.0833333	0	0.216667	0	0.283333	0.2	0.3	0.2	0.266667	0.283333	0.216667
	1.04	0.35	0.4	0.233333	0	0.4	0	0.483333	0.333333	0.5	0.366667	0.5	0.45	0.533333
	1.06	0.516667	0.516667	0.4	0	0.483333	0	0.6	0.4	0.533333	0.583333	0.65	0.55	0.583333
	1.08	0.616667	0.65	0.466667	0	0.583333	0.0166667	0.666667	0.483333	0.683333	0.7	0.716667	0.666667	0.666667
	1.1	0.716667	0.75	0.55	0	0.7	0.0333333	0.716667	0.616667	0.783333	0.783333	0.75	0.716667	0.716667
	1.12	0.766667	0.783333	0.716667	0	0.766667	0.0333333	0.75	0.733333	0.8	0.816667	0.766667	0.766667	0.75
	1.14	0.8	0.816667	0.766667	0.0166667	0.783333	0.0833333	0.783333	0.833333	0.833333	0.866667	0.783333	0.783333	0.8
	1.16	0.85	0.866667	0.816667	0.05	0.866667	0.0833333	0.816667	0.916667	0.866667	0.916667	0.866667	0.833333	0.833333
	1.18	0.883333	0.916667	0.833333	0.0833333	0.9	0.0833333	0.866667	0.916667	0.9	0.933333	0.883333	0.866667	0.883333
	1.2	0.916667	0.95	0.883333	0.1	0.9	0.116667	0.883333	0.916667	0.933333	0.933333	0.883333	0.9	0.9
	1.22	0.933333	0.966667	0.933333	0.1	0.933333	0.216667	0.916667	0.933333	0.933333	0.966667	0.9	0.916667	0.95
	1.24	0.95	0.983333	0.95	0.133333	0.966667	0.25	0.966667	0.95	0.966667	0.966667	0.966667	0.95	0.983333
	1.26	0.966667	1	0.95	0.133333	0.983333	0.25	0.983333	0.983333	0.983333	1	0.983333	0.95	0.983333
	1.28	0.966667	1	0.983333	0.216667	1	0.266667	0.983333	1	0.983333	1	0.983333	0.983333	1
	1.3	0.966667	1	1	0.283333	1	0.3	1	1	1	1	1	1	1
	1.32	0.983333	1	1	0.316667	1	0.333333	1	1	1	1	1	1	1
	1.34	1	1	1	0.35	1	0.383333	1	1	1	1	1	1	1
	1.36	1	1	1	0.4	1	0.416667	1	1	1	1	1	1	1
	1.38	1	1	1	0.416667	1	0.466667	1	1	1	1	1	1	1
	1.4	1	1	1	0.433333	1	0.466667	1	1	1	1	1	1	1
	1.42	1	1	1	0.45	1	0.483333	1	1	1	1	1	1	1
	1.44	1	1	1	0.45	1	0.5	1	1	1	1	1	1	1
	1.46	1	1	1	0.45	1	0.516667	1	1	1	1	1	1	1
	1.47	1	1	1	0.45	1	0.516667	1	1	1	1	1	1	1
	1.5	1	1	1	0.5	1	0.583333	1	1	1	1	1	1	1
	1.6	1	1	1	0.566667	1	0.666667	1	1	1	1	1	1	1
	1.7	1	1	1	0.65	1	0.75	1	1	1	1	1	1	1
	1.8	1	1	1	0.766667	1	0.8	1	1	1	1	1	1	1
	1.9	1	1	1	0.833333	1	0.866667	1	1	1	1	1	1	1
	2	1	1	1	0.866667	1	0.933333	1	1	1	1	1	1	1
	2.1	1	1	1	0.916667	1	0.966667	1	1	1	1	1	1	1
	2.2	1	1	1	0.95	1	0.983333	1	1	1	1	1	1	1
	2.3	1	1	1	0.983333	1	1	1	1	1	1	1	1	1
	2.4	1	1	1	1	1	1	1	1	1	1	1	1	1
	2.5	1	1	1	1	1	1	1	1	1	1	1	1	1
	2.6	1	1	1	1	1	1	1	1	1	1	1	1	1
	2.7	1	1	1	1	1	1	1	1	1	1	1	1	1
	2.8	1	1	1	1	1	1	1	1	1	1	1	1	1
	2.9	1	1	1	1	1	1	1	1	1	1	1	1	1
	3	1	1	1	1	1	1	1	1	1	1	1	1	1
	3.5	1	1	1	1	1	1	1	1	1	1	1	1	1
	4	1	1	1	1	1	1	1	1	1	1	1	1	1
	5	1	1	1	1	1	1	1	1	1	1	1	1	1
	6	1	1	1	1	1	1	1	1	1	1	1	1	1
	7	1	1	1	1	1	1	1	1	1	1	1	1	1
	8	1	1	1	1	1	1	1	1	1	1	1	1	1
	9	1	1	1	1	1	1	1	1	1	1	1	1	1
	10	1	1	1	1	1	1	1	1	1	1	1	1	1

## Sheet: Perfil_mean
		BF_MaxCap_MinSLAv	BF_MinCap_MinSLAv	BF_MinSLAv_MinSLAv	BF_MinTask_MinSLAv	BF_MaxCap_MinTask	BF_MinCap_MinTask	BF_MinSLAv_MinTask	FF_MaxCap_MinSLAv	FF_MinCap_MinSLAv	FF_MinSLAv_MinSLAv	FF_MinTask_MinSLAv	FF_MaxCap_MinTask	FF_MinCap_MinTask	FF_MinSLAv_MinTask	MaxSLAv_MaxCap_MinSLAv	MaxSLAv_MinCap_MinSLAv	MaxSLAv_MinSLAv_MinSLAv	MaxSLAv_MinTask_MinSLAv	MaxSLAv_MaxCap_MinTask	MaxSLAv_MinCap_MinTask	MaxSLAv_MinSLAv_MinTask	MinAW_MaxCap_MinSLAv	MinAW_MinCap_MinSLAv	MinAW_MinSLAv_MinSLAv	MinAW_MinTask_MinSLAv	MinAW_MaxCap_MinTask	MinAW_MinCap_MinTask	MinAW_MinSLAv_MinTask	MinSLAv_MaxCap_MinSLAv	MinSLAv_MinCap_MinSLAv	MinSLAv_MinSLAv_MinSLAv	MinSLAv_MinTask_MinSLAv	MinSLAv_MaxCap_MinTask	MinSLAv_MinCap_MinTask	MinSLAv_MinSLAv_MinTask	Rand	Rand_MaxCap_MinSLAv	Rand_MinCap_MinSLAv	Rand_MinSLAv_MinSLAv	Rand_MinTask_MinSLAv	Rand_MaxCap_MinTask	Rand_MinCap_MinTask	Rand_MinSLAv_MinTask	RR	WFit_MaxCap_MinSLAv	WFit_MinCap_MinSLAv	WFit_MinSLAv_MinSLAv	WFit_MinTask_MinSLAv
	1	0	0	0	0	0	0	0	0	0	0	0	0	0	0	0	0	0	0	0	0	0	0	0	0	0	0	0	0	0	0	0	0	0	0	0	0	0	0	0	0	0	0	0	0	0	0	0	0
	1.02	0.183333	0.05	0.133333	0.116667	0.166667	0.1	0.15	0.133333	0.05	0.1	0.05	0.15	0.0666667	0.116667	0.133333	0.0666667	0.0666667	0.0833333	0.166667	0.0666667	0.0833333	0.05	0.0166667	0.0333333	0.0166667	0.166667	0.0333333	0.0833333	0.183333	0.0666667	0.133333	0.0666667	0.166667	0.0666667	0.116667	0	0.133333	0.05	0.116667	0.1	0.216667	0.0833333	0.166667	0	0.0833333	0.0333333	0.0666667	0.0333333
	1.04	0.333333	0.216667	0.266667	0.283333	0.35	0.283333	0.316667	0.25	0.15	0.216667	0.133333	0.283333	0.216667	0.283333	0.316667	0.15	0.183333	0.25	0.4	0.2	0.233333	0.15	0.0666667	0.133333	0.1	0.35	0.116667	0.25	0.35	0.183333	0.2	0.133333	0.3	0.216667	0.333333	0	0.266667	0.15	0.283333	0.2	0.4	0.2	0.283333	0	0.233333	0.116667	0.183333	0.116667
	1.06	0.5	0.333333	0.383333	0.416667	0.516667	0.383333	0.383333	0.45	0.266667	0.333333	0.333333	0.466667	0.383333	0.433333	0.416667	0.283333	0.35	0.416667	0.516667	0.383333	0.4	0.35	0.15	0.25	0.233333	0.45	0.233333	0.333333	0.45	0.283333	0.366667	0.266667	0.466667	0.4	0.433333	0	0.383333	0.316667	0.433333	0.35	0.483333	0.35	0.433333	0	0.383333	0.233333	0.366667	0.183333
	1.08	0.566667	0.466667	0.5	0.55	0.616667	0.516667	0.566667	0.55	0.366667	0.45	0.433333	0.616667	0.416667	0.5	0.566667	0.433333	0.433333	0.516667	0.65	0.5	0.466667	0.483333	0.283333	0.4	0.366667	0.533333	0.316667	0.433333	0.583333	0.4	0.45	0.45	0.616667	0.483333	0.533333	0	0.466667	0.4	0.483333	0.5	0.583333	0.416667	0.516667	0.0166667	0.466667	0.316667	0.416667	0.383333
	1.1	0.666667	0.5	0.55	0.583333	0.716667	0.6	0.6	0.616667	0.483333	0.55	0.533333	0.683333	0.516667	0.6	0.633333	0.533333	0.516667	0.566667	0.75	0.566667	0.55	0.6	0.416667	0.433333	0.433333	0.683333	0.433333	0.45	0.683333	0.516667	0.566667	0.516667	0.7	0.583333	0.583333	0	0.6	0.5	0.566667	0.55	0.7	0.55	0.633333	0.0333333	0.566667	0.433333	0.483333	0.5
	1.12	0.733333	0.533333	0.616667	0.616667	0.766667	0.6	0.65	0.7	0.583333	0.666667	0.6	0.766667	0.616667	0.733333	0.666667	0.583333	0.633333	0.65	0.783333	0.616667	0.716667	0.683333	0.45	0.533333	0.583333	0.75	0.516667	0.533333	0.7	0.616667	0.633333	0.633333	0.783333	0.633333	0.633333	0	0.65	0.533333	0.616667	0.65	0.766667	0.6	0.65	0.0333333	0.616667	0.566667	0.6	0.583333
	1.14	0.766667	0.6	0.666667	0.666667	0.8	0.666667	0.7	0.733333	0.65	0.75	0.633333	0.8	0.683333	0.783333	0.7	0.6	0.683333	0.716667	0.816667	0.683333	0.766667	0.7	0.533333	0.583333	0.6	0.783333	0.616667	0.583333	0.733333	0.683333	0.733333	0.7	0.866667	0.7	0.75	0.0166667	0.7	0.583333	0.666667	0.683333	0.783333	0.65	0.7	0.0833333	0.7	0.583333	0.7	0.616667
	1.16	0.8	0.616667	0.7	0.7	0.85	0.683333	0.8	0.766667	0.683333	0.783333	0.716667	0.833333	0.733333	0.8	0.75	0.65	0.733333	0.733333	0.866667	0.733333	0.816667	0.766667	0.583333	0.633333	0.65	0.85	0.65	0.65	0.766667	0.7	0.75	0.716667	0.883333	0.7	0.816667	0.05	0.75	0.633333	0.733333	0.733333	0.866667	0.716667	0.75	0.0833333	0.733333	0.6	0.7	0.683333
	1.18	0.833333	0.633333	0.733333	0.716667	0.883333	0.766667	0.85	0.783333	0.75	0.8	0.75	0.866667	0.816667	0.816667	0.833333	0.683333	0.733333	0.783333	0.916667	0.783333	0.833333	0.766667	0.583333	0.716667	0.716667	0.9	0.65	0.716667	0.816667	0.716667	0.8	0.75	0.916667	0.75	0.833333	0.0833333	0.816667	0.666667	0.75	0.766667	0.9	0.733333	0.783333	0.0833333	0.766667	0.7	0.733333	0.783333
	1.2	0.833333	0.7	0.75	0.8	0.916667	0.8	0.883333	0.8	0.783333	0.833333	0.8	0.883333	0.833333	0.85	0.833333	0.716667	0.766667	0.85	0.95	0.816667	0.883333	0.816667	0.633333	0.766667	0.75	0.933333	0.666667	0.783333	0.833333	0.766667	0.8	0.833333	0.916667	0.766667	0.85	0.1	0.816667	0.7	0.75	0.783333	0.9	0.766667	0.783333	0.116667	0.816667	0.783333	0.783333	0.783333
	1.22	0.85	0.716667	0.816667	0.85	0.933333	0.816667	0.9	0.85	0.8	0.85	0.816667	0.95	0.866667	0.866667	0.866667	0.733333	0.8	0.866667	0.966667	0.85	0.933333	0.866667	0.683333	0.8	0.766667	0.966667	0.733333	0.833333	0.85	0.783333	0.833333	0.866667	0.916667	0.783333	0.866667	0.1	0.833333	0.733333	0.783333	0.833333	0.933333	0.783333	0.816667	0.216667	0.816667	0.8	0.8	0.783333
	1.24	0.866667	0.783333	0.85	0.883333	0.95	0.833333	0.933333	0.883333	0.8	0.866667	0.833333	0.966667	0.9	0.883333	0.866667	0.766667	0.883333	0.866667	0.983333	0.866667	0.95	0.916667	0.733333	0.816667	0.766667	0.983333	0.8	0.85	0.85	0.783333	0.833333	0.866667	0.95	0.8	0.883333	0.133333	0.883333	0.8	0.816667	0.85	0.966667	0.85	0.866667	0.25	0.85	0.85	0.816667	0.85
	1.26	0.9	0.833333	0.866667	0.916667	0.966667	0.883333	0.95	0.933333	0.816667	0.866667	0.85	0.983333	0.9	0.916667	0.883333	0.8	0.883333	0.883333	1	0.883333	0.95	0.916667	0.783333	0.883333	0.85	0.983333	0.833333	0.916667	0.883333	0.816667	0.85	0.883333	0.966667	0.85	0.916667	0.133333	0.9	0.816667	0.866667	0.883333	0.983333	0.866667	0.9	0.25	0.883333	0.866667	0.833333	0.866667
	1.28	0.9	0.866667	0.866667	0.933333	0.966667	0.9	0.966667	0.933333	0.833333	0.9	0.883333	0.983333	0.933333	0.933333	0.883333	0.866667	0.916667	0.916667	1	0.916667	0.983333	0.916667	0.8	0.883333	0.9	0.983333	0.866667	0.933333	0.883333	0.833333	0.916667	0.916667	0.966667	0.9	0.933333	0.216667	0.9	0.866667	0.9	0.916667	1	0.916667	0.916667	0.266667	0.883333	0.883333	0.85	0.9
	1.3	0.9	0.866667	0.883333	0.933333	0.966667	0.9	0.983333	0.95	0.85	0.916667	0.9	0.983333	0.933333	0.95	0.883333	0.883333	0.916667	0.933333	1	0.933333	1	0.933333	0.833333	0.883333	0.916667	0.983333	0.866667	0.95	0.883333	0.85	0.933333	0.933333	0.966667	0.916667	0.95	0.283333	0.9	0.866667	0.933333	0.933333	1	0.916667	0.916667	0.3	0.883333	0.9	0.866667	0.916667
	1.32	0.9	0.883333	0.9	0.933333	0.983333	0.933333	0.983333	0.95	0.85	0.933333	0.916667	0.983333	0.933333	0.983333	0.883333	0.9	0.916667	0.95	1	0.966667	1	0.933333	0.866667	0.9	0.95	0.983333	0.9	0.966667	0.883333	0.866667	0.95	0.95	0.983333	0.916667	0.966667	0.316667	0.933333	0.866667	0.933333	0.933333	1	0.933333	0.933333	0.333333	0.916667	0.916667	0.9	0.933333
	1.34	0.916667	0.9	0.9	0.933333	1	0.966667	0.983333	0.966667	0.883333	0.933333	0.916667	0.983333	0.966667	0.983333	0.883333	0.9	0.933333	0.95	1	0.966667	1	0.933333	0.883333	0.9	0.95	0.983333	0.916667	0.966667	0.883333	0.883333	0.95	0.95	0.983333	0.95	0.966667	0.35	0.933333	0.866667	0.933333	0.933333	1	0.933333	0.966667	0.383333	0.916667	0.916667	0.916667	0.95
	1.36	0.933333	0.966667	0.9	0.95	1	0.983333	0.983333	0.966667	0.9	0.95	0.916667	0.983333	0.983333	0.983333	0.9	0.916667	0.933333	0.95	1	0.966667	1	0.933333	0.883333	0.933333	0.95	1	0.916667	0.983333	0.9	0.9	0.95	0.95	0.983333	0.983333	0.966667	0.4	0.933333	0.9	0.95	0.95	1	0.983333	0.983333	0.416667	0.916667	0.933333	0.916667	0.95
	1.38	0.933333	0.966667	0.9	0.95	1	0.983333	0.983333	0.983333	0.9	0.95	0.95	1	0.983333	0.983333	0.916667	0.933333	0.933333	0.95	1	0.966667	1	0.95	0.9	0.95	0.95	1	0.916667	0.983333	0.933333	0.916667	0.95	0.95	1	1	0.983333	0.416667	0.933333	0.9	0.95	0.95	1	0.983333	0.983333	0.466667	0.933333	0.933333	0.933333	0.95
	1.4	0.933333	0.966667	0.916667	0.95	1	1	0.983333	0.983333	0.916667	0.95	0.95	1	0.983333	0.983333	0.916667	0.933333	0.933333	0.95	1	0.966667	1	0.95	0.916667	0.95	0.95	1	0.933333	0.983333	0.933333	0.916667	0.95	0.95	1	1	0.983333	0.433333	0.933333	0.9	0.966667	0.95	1	0.983333	0.983333	0.466667	0.933333	0.95	0.933333	0.95
	1.42	0.95	0.966667	0.916667	0.95	1	1	0.983333	0.983333	0.933333	0.983333	0.95	1	1	1	0.916667	0.95	0.933333	0.95	1	0.966667	1	0.95	0.933333	0.95	0.95	1	0.966667	0.983333	0.933333	0.916667	0.95	0.95	1	1	0.983333	0.45	0.933333	0.916667	0.966667	0.95	1	0.983333	0.983333	0.483333	0.933333	0.95	0.933333	0.95
	1.44	0.95	0.966667	0.933333	0.95	1	1	0.983333	0.983333	0.933333	0.983333	0.95	1	1	1	0.916667	0.95	0.95	0.95	1	0.966667	1	0.95	0.933333	0.95	0.95	1	0.983333	0.983333	0.933333	0.916667	0.95	0.95	1	1	0.983333	0.45	0.933333	0.933333	0.966667	0.966667	1	0.983333	0.983333	0.5	0.933333	0.95	0.95	0.95
	1.46	0.95	0.983333	0.933333	0.95	1	1	0.983333	0.983333	0.933333	1	0.95	1	1	1	0.916667	0.95	0.966667	0.95	1	0.966667	1	0.95	0.95	0.95	0.983333	1	0.983333	0.983333	0.933333	0.916667	0.95	0.95	1	1	0.983333	0.45	0.933333	0.933333	0.966667	0.966667	1	0.983333	0.983333	0.516667	0.95	0.95	0.95	0.95
	1.47	0.95	0.983333	0.933333	0.95	1	1	0.983333	0.983333	0.933333	1	0.95	1	1	1	0.916667	0.95	0.966667	0.95	1	0.966667	1	0.95	0.95	0.95	0.983333	1	0.983333	0.983333	0.933333	0.916667	0.95	0.95	1	1	0.983333	0.45	0.933333	0.933333	0.966667	0.966667	1	0.983333	0.983333	0.516667	0.95	0.95	0.95	0.95
	1.5	0.966667	0.983333	0.95	0.95	1	1	0.983333	0.983333	0.95	1	0.95	1	1	1	0.916667	0.966667	0.966667	0.95	1	0.983333	1	0.95	0.95	0.95	0.983333	1	1	0.983333	0.95	0.916667	0.966667	0.95	1	1	1	0.5	0.966667	0.95	1	0.983333	1	0.983333	1	0.583333	0.95	0.95	0.95	0.95
	1.6	0.966667	0.983333	0.983333	0.95	1	1	0.983333	1	0.95	1	1	1	1	1	0.966667	0.983333	0.983333	1	1	0.983333	1	0.95	0.983333	0.966667	0.983333	1	1	1	0.983333	0.95	0.983333	0.966667	1	1	1	0.566667	0.983333	0.966667	1	0.983333	1	0.983333	1	0.666667	0.983333	0.966667	0.95	0.966667
	1.7	0.966667	0.983333	1	0.983333	1	1	1	1	0.966667	1	1	1	1	1	0.983333	1	1	1	1	0.983333	1	0.966667	1	0.966667	0.983333	1	1	1	1	0.966667	1	0.966667	1	1	1	0.65	1	0.983333	1	1	1	1	1	0.75	0.983333	0.966667	0.966667	0.983333
	1.8	0.966667	1	1	0.983333	1	1	1	1	0.966667	1	1	1	1	1	0.983333	1	1	1	1	1	1	0.966667	1	1	0.983333	1	1	1	1	0.983333	1	0.966667	1	1	1	0.766667	1	1	1	1	1	1	1	0.8	1	1	0.983333	0.983333
	1.9	0.983333	1	1	0.983333	1	1	1	1	0.983333	1	1	1	1	1	0.983333	1	1	1	1	1	1	0.966667	1	1	0.983333	1	1	1	1	0.983333	1	1	1	1	1	0.833333	1	1	1	1	1	1	1	0.866667	1	1	0.983333	0.983333
	2	0.983333	1	1	0.983333	1	1	1	1	0.983333	1	1	1	1	1	0.983333	1	1	1	1	1	1	1	1	1	0.983333	1	1	1	1	0.983333	1	1	1	1	1	0.866667	1	1	1	1	1	1	1	0.933333	1	1	1	1
	2.1	0.983333	1	1	0.983333	1	1	1	1	0.983333	1	1	1	1	1	0.983333	1	1	1	1	1	1	1	1	1	0.983333	1	1	1	1	0.983333	1	1	1	1	1	0.916667	1	1	1	1	1	1	1	0.966667	1	1	1	1
	2.2	0.983333	1	1	0.983333	1	1	1	1	1	1	1	1	1	1	0.983333	1	1	1	1	1	1	1	1	1	0.983333	1	1	1	1	0.983333	1	1	1	1	1	0.95	1	1	1	1	1	1	1	0.983333	1	1	1	1
	2.3	1	1	1	0.983333	1	1	1	1	1	1	1	1	1	1	0.983333	1	1	1	1	1	1	1	1	1	0.983333	1	1	1	1	0.983333	1	1	1	1	1	0.983333	1	1	1	1	1	1	1	1	1	1	1	1
	2.4	1	1	1	0.983333	1	1	1	1	1	1	1	1	1	1	0.983333	1	1	1	1	1	1	1	1	1	1	1	1	1	1	1	1	1	1	1	1	1	1	1	1	1	1	1	1	1	1	1	1	1
	2.5	1	1	1	0.983333	1	1	1	1	1	1	1	1	1	1	0.983333	1	1	1	1	1	1	1	1	1	1	1	1	1	1	1	1	1	1	1	1	1	1	1	1	1	1	1	1	1	1	1	1	1
	2.6	1	1	1	0.983333	1	1	1	1	1	1	1	1	1	1	0.983333	1	1	1	1	1	1	1	1	1	1	1	1	1	1	1	1	1	1	1	1	1	1	1	1	1	1	1	1	1	1	1	1	1
	2.7	1	1	1	1	1	1	1	1	1	1	1	1	1	1	0.983333	1	1	1	1	1	1	1	1	1	1	1	1	1	1	1	1	1	1	1	1	1	1	1	1	1	1	1	1	1	1	1	1	1
	2.8	1	1	1	1	1	1	1	1	1	1	1	1	1	1	1	1	1	1	1	1	1	1	1	1	1	1	1	1	1	1	1	1	1	1	1	1	1	1	1	1	1	1	1	1	1	1	1	1
	2.9	1	1	1	1	1	1	1	1	1	1	1	1	1	1	1	1	1	1	1	1	1	1	1	1	1	1	1	1	1	1	1	1	1	1	1	1	1	1	1	1	1	1	1	1	1	1	1	1
	3	1	1	1	1	1	1	1	1	1	1	1	1	1	1	1	1	1	1	1	1	1	1	1	1	1	1	1	1	1	1	1	1	1	1	1	1	1	1	1	1	1	1	1	1	1	1	1	1
	3.5	1	1	1	1	1	1	1	1	1	1	1	1	1	1	1	1	1	1	1	1	1	1	1	1	1	1	1	1	1	1	1	1	1	1	1	1	1	1	1	1	1	1	1	1	1	1	1	1
	4	1	1	1	1	1	1	1	1	1	1	1	1	1	1	1	1	1	1	1	1	1	1	1	1	1	1	1	1	1	1	1	1	1	1	1	1	1	1	1	1	1	1	1	1	1	1	1	1
	5	1	1	1	1	1	1	1	1	1	1	1	1	1	1	1	1	1	1	1	1	1	1	1	1	1	1	1	1	1	1	1	1	1	1	1	1	1	1	1	1	1	1	1	1	1	1	1	1
	6	1	1	1	1	1	1	1	1	1	1	1	1	1	1	1	1	1	1	1	1	1	1	1	1	1	1	1	1	1	1	1	1	1	1	1	1	1	1	1	1	1	1	1	1	1	1	1	1
	7	1	1	1	1	1	1	1	1	1	1	1	1	1	1	1	1	1	1	1	1	1	1	1	1	1	1	1	1	1	1	1	1	1	1	1	1	1	1	1	1	1	1	1	1	1	1	1	1
	8	1	1	1	1	1	1	1	1	1	1	1	1	1	1	1	1	1	1	1	1	1	1	1	1	1	1	1	1	1	1	1	1	1	1	1	1	1	1	1	1	1	1	1	1	1	1	1	1
	9	1	1	1	1	1	1	1	1	1	1	1	1	1	1	1	1	1	1	1	1	1	1	1	1	1	1	1	1	1	1	1	1	1	1	1	1	1	1	1	1	1	1	1	1	1	1	1	1
	10	1	1	1	1	1	1	1	1	1	1	1	1	1	1	1	1	1	1	1	1	1	1	1	1	1	1	1	1	1	1	1	1	1	1	1	1	1	1	1	1	1	1	1	1	1	1	1	1
[truncated: 37 more columns]
