# Supplementary material for: Dynamic performance–Energy tradeoff consolidation with contention-aware resource provisioning in containerized clouds
Source: PLoS One. 2022 Jan 20;17(1):e0261856. doi: 10.1371/journal.pone.0261856 (PMC8775309; doi:10.1371/journal.pone.0261856)
Supplement: S1 Table — (XLSX) [file pone.0261856.s006.xlsx]

## Sheet: Best_deg
	#	Strategy	Sla	Energy	Cmax	mean	Rank sla	Rank energy	Rank Cmax	Rank mean	Rank
	1	WF_MinTask_Prop	0.223325	0.0471223	0.0872263	0.119224	1	14	1	1	2
	2	MinAW_MinTask_Prop	0.246945	0.045259	0.102502	0.131569	2	10	8	2	3
	3	MinSla_MinTask_Prop	0.723323	0.0395821	0.126497	0.296467	3	4	21	4	5
	4	BF_MinTask_Prop	0.780641	0.0273062	0.102853	0.3036	5	1	9	5	1
	5	MaxSla_MinTask_Prio	11.545	0.0369383	0.103718	3.8952	45	2	10	45	12
	6	MaxSla_MinTask_Prop	0.728621	0.0376835	0.11989	0.295398	4	3	19	3	4
	7	FF_MinTask_Prio	8.15246	0.0459013	0.0873762	2.76191	35	11	2	35	9
	8	MaxSla_MaxCap_MinTask	11.8198	0.0529857	0.0963912	3.98973	49	24	3	47	19
	9	Rand	129.551	0.298673	0.836542	43.562	86	86	86	86	78
	10	RR	122.365	0.277698	0.724069	41.1223	85	85	85	85	77

## Sheet: All_deg
	#	Strategy	Sla	Energy	Cmax	mean	Rank sla	Rank energy	Rank Cmax	Rank mean	Rank
	1	BF_MaxCap_MinSla	7.19433	0.0573758	0.195559	2.48242	28	38	59	28	34
	2	BF_MinCap_MinSla	6.9021	0.0679925	0.22522	2.39844	26	57	71	26	51
	3	BF_MinSla_MinSla	7.73463	0.0613805	0.215353	2.67046	34	44	67	34	47
	4	BF_MinTask_MinSla	5.1747	0.0644218	0.226715	1.82194	21	50	72	21	46
	5	BF_MaxCap_MinTask	7.15084	0.0475053	0.118634	2.43899	27	15	18	27	13
	6	BF_MinCap_MinTask	6.8525	0.0568872	0.178923	2.36277	25	36	48	25	30
	7	BF_MinSla_MinTask	7.71528	0.0487014	0.157	2.64033	33	17	38	33	25
	8	FF_MaxCap_MinSla	12.6439	0.0594821	0.155291	4.28622	55	42	36	55	40
	9	FF_MinCap_MinSla	12.1902	0.0796648	0.255456	4.1751	51	75	81	53	69
	10	FF_MinSla_MinSla	15.6078	0.0675716	0.169847	5.28173	72	56	43	73	56
	11	FF_MinTask_MinSla	10.636	0.071762	0.202639	3.6368	43	65	62	44	55
	12	FF_MaxCap_MinTask	12.6214	0.0547426	0.115424	4.26384	54	28	16	54	27
	13	FF_MinCap_MinTask	12.1933	0.0654134	0.167985	4.14222	53	51	42	51	48
	14	FF_MinSla_MinTask	15.6073	0.0568402	0.147685	5.27061	71	35	29	71	41
	15	MaxSla_MaxCap_MinSla	11.8407	0.0654384	0.229389	4.04517	50	52	73	50	58
	16	MaxSla_MinCap_MinSla	13.2002	0.0782059	0.222902	4.50043	61	72	70	61	67
	17	MaxSla_MinSla_MinSla	14.2091	0.0684304	0.198	4.82516	69	59	60	69	63
	18	MaxSla_MinTask_MinSla	10.3925	0.0656431	0.17755	3.54523	41	53	46	41	43
	19	MaxSla_MaxCap_MinTask	11.8198	0.0529857	0.0963912	3.98973	49	24	3	47	19
	20	MaxSla_MinCap_MinTask	13.1729	0.0632103	0.187293	4.47446	60	46	55	60	53
	21	MaxSla_MinSla_MinTask	14.1681	0.0565409	0.138396	4.78769	68	33	25	66	35
	22	MinAW_MaxCap_MinSla	20.6277	0.0818984	0.192977	6.96753	81	77	56	81	72
	23	MinAW_MinCap_MinSla	13.7998	0.0932885	0.263674	4.71891	64	83	82	64	76
	24	MinAW_MinSla_MinSla	18.6252	0.0858243	0.222139	6.31105	78	79	69	78	74
	25	MinAW_MinTask_MinSla	12.7165	0.0863851	0.229943	4.34429	57	80	74	57	70
	26	MinAW_MaxCap_MinTask	13.4754	0.0666336	0.101304	4.54779	62	54	6	62	33
	27	MinAW_MinCap_MinTask	13.7752	0.0933573	0.212772	4.69377	63	84	66	63	71
	28	MinAW_MinSla_MinTask	18.5627	0.0756609	0.179871	6.27273	77	70	49	77	65
	29	MinSla_MaxCap_MinSla	9.48195	0.0634507	0.176811	3.24074	37	47	45	37	37
	30	MinSla_MinCap_MinSla	9.1276	0.0721007	0.267816	3.15584	36	66	83	36	62
	31	MinSla_MinSla_MinSla	11.7572	0.0684462	0.183118	4.00292	48	60	51	49	52
	32	MinSla_MinTask_MinSla	11.7158	0.0729223	0.207773	3.99882	47	67	64	48	60
	33	MinSla_MaxCap_MinTask	10.6792	0.0529161	0.112674	3.61492	44	23	14	43	22
	34	MinSla_MinCap_MinTask	10.0693	0.067094	0.177741	3.43804	40	55	47	40	45
	35	MinSla_MinSla_MinTask	14.4123	0.0571527	0.153516	4.87431	70	37	34	70	44
	36	Rand	129.551	0.298673	0.836542	43.562	86	86	86	86	78
	37	Rand_MaxCap_MinSla	7.59894	0.0641765	0.181837	2.61498	32	49	50	32	39
	38	Rand_MinCap_MinSla	7.35723	0.0785618	0.249039	2.56161	30	73	80	30	61
	39	Rand_MinSla_MinSla	9.86726	0.0591817	0.185787	3.37074	39	39	53	39	39
	40	Rand_MinTask_MinSla	6.74307	0.0688706	0.184094	2.33201	24	61	52	24	42
	41	Rand_MaxCap_MinTask	7.58167	0.0553846	0.105691	2.58091	31	30	12	31	18
	42	Rand_MinCap_MinTask	7.32901	0.0637149	0.195254	2.52933	29	48	58	29	41
	43	Rand_MinSla_MinTask	9.81862	0.0610447	0.161835	3.34717	38	43	40	38	32
	44	RR	122.365	0.277698	0.724069	41.1223	85	85	85	85	77
	45	WFit_MaxCap_MinSla	15.6506	0.0712353	0.198026	5.30663	74	64	61	74	66
	46	WFit_MinCap_MinSla	14.1124	0.080428	0.233944	4.80891	67	76	77	68	73
	47	WFit_MinSla_MinSla	19.4781	0.0766208	0.231523	6.5954	80	71	76	80	75
	48	WFit_MinTask_MinSla	12.9744	0.0822593	0.217428	4.42471	59	78	68	59	68
	49	WFit_MaxCap_MinTask	15.6354	0.0567839	0.128276	5.2735	73	34	23	72	38
	50	WFit_MinCap_MinTask	14.1021	0.0751	0.193567	4.79024	66	68	57	67	64
	51	WFit_MinSla_MinTask	19.4449	0.0681978	0.161656	6.55825	79	58	39	79	59
	52	BF_MinTask_MinTask	5.17187	0.0552427	0.126987	1.7847	20	29	22	19	17
	53	FF_MinTask_MinTask	5.17183	0.0562156	0.151969	1.79334	19	32	32	20	23
	54	MaxSla_MinTask_MinTask	10.6061	0.0629453	0.124384	3.5978	42	45	20	42	29
	55	MinAW_MinTask_MinTask	12.7014	0.0789052	0.170402	4.3169	56	74	44	56	57
	56	MinSla_MinTask_MinTask	11.7008	0.0593854	0.149759	3.96999	46	41	30	46	31
	57	Rand_MinTask_MinTask	6.70184	0.059216	0.155566	2.30554	23	40	37	23	28
	58	WFit_MinTask_MinTask	12.9698	0.0709122	0.1443	4.39499	58	63	27	58	49
	59	BF_MinSla_Prop	0.809455	0.0503011	0.155095	0.338284	7	21	35	7	14
	60	BF_MinTask_Prop	0.780641	0.0273062	0.102853	0.3036	5	1	9	5	1
	61	FF_MinSla_Prop	14.0041	0.0561644	0.231204	4.76383	65	31	75	65	56
	62	FF_MinTask_Prop	1.24864	0.0445415	0.115448	0.469543	10	8	17	10	7
	63	MaxSla_MinSla_Prop	1.31719	0.0460191	0.164276	0.509162	11	12	41	11	15
	64	MaxSla_MinTask_Prop	0.728621	0.0376835	0.11989	0.295398	4	3	19	3	4
	65	MinAW_MinSla_Prop	0.88741	0.0497886	0.15286	0.363353	8	19	33	8	13
	66	MinAW_MinTask_Prop	0.246945	0.045259	0.102502	0.131569	2	10	8	2	3
	67	MinSla_MinSla_Prop	1.52545	0.0485607	0.142107	0.572041	12	16	26	12	11
	68	MinSla_MinTask_Prop	0.723323	0.0395821	0.126497	0.296467	3	4	21	4	5
	69	Rand_MinSla_Prop	2.7589	0.089228	0.186582	1.01157	14	81	54	14	50
	70	Rand_MinTask_Prop	2.68452	0.0705521	0.100047	0.951705	13	62	4	13	20
	71	WF_MinSla_Prop	0.808605	0.049558	0.14732	0.335161	6	18	28	6	10
	72	WF_MinTask_Prop	0.223325	0.0471223	0.0872263	0.119224	1	14	1	1	2
	73	BF_MinSla_Prio	17.0128	0.0520217	0.242894	5.76925	76	22	78	76	59
	74	BF_MinTask_Prio	16.5808	0.0399283	0.101413	5.57405	75	5	7	75	24
	75	FF_MinSla_Prio	24.3266	0.0544815	0.343713	8.2416	82	25	84	83	64
	76	FF_MinTask_Prio	8.15246	0.0459013	0.0873762	2.76191	35	11	2	35	9
	77	MaxSla_MinSla_Prio	12.192	0.0464917	0.204103	4.14753	52	13	63	52	36
	78	MaxSla_MinTask_Prio	11.545	0.0369383	0.103718	3.8952	45	2	10	45	12
	79	MinAW_MinSla_Prio	5.68243	0.0546447	0.151039	1.9627	22	27	31	22	21
	80	MinAW_MinTask_Prio	5.14019	0.0445237	0.107868	1.76419	18	7	13	18	8
	81	MinSla_MinSla_Prio	25.2077	0.0502294	0.245284	8.50107	84	20	79	84	61
	82	MinSla_MinTask_Prio	24.5755	0.0405485	0.104578	8.24019	83	6	11	82	28
	83	Rand_MinSla_Prio	3.10072	0.0898445	0.209832	1.13347	16	82	65	16	54
	84	Rand_MinTask_Prio	1.06258	0.0753416	0.113419	0.417112	9	69	15	9	26
	85	WF_MinSla_Prio	3.46254	0.0545151	0.128709	1.21525	17	26	24	17	16
	86	WF_MinTask_Prio	2.9098	0.0446536	0.100474	1.01831	15	9	5	15	6

## Sheet: Cmax_deg
		BF_MaxCap_MinSLAv	BF_MinCap_MinSLAv	BF_MinSLAv_MinSLAv	BF_MinTask_MinSLAv	BF_MaxCap_MinTask	BF_MinCap_MinTask	BF_MinSLAv_MinTask	FF_MaxCap_MinSLAv	FF_MinCap_MinSLAv	FF_MinSLAv_MinSLAv	FF_MinTask_MinSLAv	FF_MaxCap_MinTask	FF_MinCap_MinTask	FF_MinSLAv_MinTask	MaxSLAv_MaxCap_MinSLAv	MaxSLAv_MinCap_MinSLAv	MaxSLAv_MinSLAv_MinSLAv	MaxSLAv_MinTask_MinSLAv	MaxSLAv_MaxCap_MinTask	MaxSLAv_MinCap_MinTask	MaxSLAv_MinSLAv_MinTask	MinAW_MaxCap_MinSLAv	MinAW_MinCap_MinSLAv	MinAW_MinSLAv_MinSLAv	MinAW_MinTask_MinSLAv	MinAW_MaxCap_MinTask	MinAW_MinCap_MinTask	MinAW_MinSLAv_MinTask	MinSLAv_MaxCap_MinSLAv	MinSLAv_MinCap_MinSLAv	MinSLAv_MinSLAv_MinSLAv	MinSLAv_MinTask_MinSLAv	MinSLAv_MaxCap_MinTask	MinSLAv_MinCap_MinTask	MinSLAv_MinSLAv_MinTask	Rand	Rand_MaxCap_MinSLAv	Rand_MinCap_MinSLAv	Rand_MinSLAv_MinSLAv	Rand_MinTask_MinSLAv	Rand_MaxCap_MinTask	Rand_MinCap_MinTask	Rand_MinSLAv_MinTask	RR	WFit_MaxCap_MinSLAv	WFit_MinCap_MinSLAv	WFit_MinSLAv_MinSLAv	WFit_MinTask_MinSLAv
	1	0.332223	0.12189	0.39365	0.352682	0.0818223	0.330885	0.613255	0.525866	0.340422	0.198923	0.506165	0.16124	0.270523	0.412314	0.601629	0.297607	0.335158	0.291321	0	0.476516	0.291092	0.285437	0.253211	0.74825	1.31297	0.140758	0.405013	0.266034	0.640745	0.60711	0.202017	0.271393	0.247192	0.268284	0.292788	0.568262	0.317064	0.616477	0.287616	0.272962	0.246126	0.615476	0.471446	0.330701	0.731205	0.148784	0.277508	0.60744
	2	0.0141688	0.0234096	0.0156375	0.0333491	0.0304465	0.0188941	0.206357	0.0105665	0.0200186	0.0145441	0.0283551	0.0224647	0.0382375	0.213072	0.077113	0.0240718	0.0167363	0.0287002	0.0759801	0.028011	0.195643	0.0105885	0.0282746	0.0401579	0.0458972	0.0212415	0.0393805	0.022529	0.0299551	0.0384936	0.0203361	0.0728557	0.0793496	0.0390138	0.0261785	0.718595	0.0449493	0.0350981	0.0359846	0.0616607	0.0184965	0.0281659	0.0238147	0.765179	0.0230566	0.197071	0.0323786	0.0768446
	3	0.0052373	0.0102686	0.0083797	0.00275464	0.0052373	0.0102686	0.0083797	2.30789e-05	0.00862971	0.00107409	0.00239812	2.30789e-05	0.00862971	0.00107409	0.000642337	0.00871306	0.00107409	0.000162018	0.000642337	0.00871306	0.00107409	0.000890025	0.00898157	0.007551	0.00772923	0.000886475	0.00898157	0.007551	0.00220371	0.00871306	0.00107408	0.00239812	0.000352943	0.00862971	0.000591417	0.607163	0.0028669	0.00992604	0.00361114	0.00229748	0.0028669	0.00992604	0.00361114	0.963373	0.00653475	0.00611116	0.00399421	0.00520949
	4	0.41058	0.441036	0.310256	0.205078	0.129284	0.133605	0.157327	0.250337	0.383844	0.203886	0.378224	0.16495	0.116017	0.0140308	0.598866	0.234126	0.538454	0.317249	0.0879392	0.221899	0.104742	0.101263	0.607323	0.116821	0.242376	0.0281712	0.091895	0.176244	0.593592	0.535346	0.508968	0.58683	0.235825	0.378714	0.368484	0.670265	0.480039	0.413234	0.241715	0.347147	0.0849092	0.106266	0.0654403	0.344122	0.234453	0.18099	0.300403	0.122468
	5	0.137213	0.178095	0.131451	0.030436	0.137213	0.178095	0.131451	0.0276777	0.121133	0.105643	0.221076	0.0272472	0.121133	0.105643	0.0151341	0.0838207	0.032378	0.0327496	0.0151341	0.0838208	0.0321186	0.0646335	0.221077	0.147344	0.0389642	0.0653663	0.221077	0.147344	0.0200402	0.078213	0.0526877	0.205446	0.08435	0.0523359	0.151585	0.792641	0.0651231	0.221076	0.0421823	0.213959	0.0651231	0.221076	0.0421823	0.702146	0.131615	0.0561064	0.199334	0.108008
	6	0.0835772	0.197666	0.197963	0.198803	0.0799383	0.197666	0.197963	0.126372	0.158808	0.158771	0.198789	0.126372	0.158807	0.158771	0.079399	0.158807	0.158771	0.185827	0.0793989	0.158807	0.158771	0.150165	0.158849	0.198789	0.158816	0.0624286	0.158849	0.198789	0.0555952	0.190316	0.219926	0.198789	0.126339	0.247852	0.158771	0.782394	0.174019	0.197982	0.130821	0.158779	0.174019	0.197982	0.130822	1.11488	0.0794001	0.218402	0.129227	0.158849
	7	0.0500942	0.306745	0.114604	0.240582	0.0648907	0.306745	0.114605	0.193811	0.320668	0.307413	0.112684	0.193811	0.320668	0.307413	0.0116454	0.315984	0.205334	0.13512	0.038423	0.315984	0.205334	0.236202	0.235671	0.308205	0.312878	0.19952	0.235671	0.308205	0.0668454	0.127099	0.13975	0.171014	0.0653444	0.320768	0.308527	0.483798	0.235671	0.236329	0.115157	0.113293	0.235671	0.236329	0.115157	1.02658	0.0958382	0.17264	0.306745	0.166393
	8	0.147442	0.358115	0.147444	0.147444	0.147442	0.358115	0.147444	0.117848	0.21958	0.0849603	0.157759	0.117848	0.21958	0.0849603	0.104115	0.196303	0.112398	0.168085	0.104115	0.196303	0.112398	0.14451	0.415905	0.251808	0.251808	0.14451	0.415905	0.251808	0.206188	0.359047	0.0715956	0.0650226	0.117848	0.358435	0.192641	0.753313	0.167416	0.262612	0.245739	0.245739	0.167416	0.262612	0.245739	0.631391	0.14451	0.715348	0.0993864	0.229575
	9	0.240864	0.333399	0.211662	0.197008	0.240864	0.246568	0.173921	0.240864	0.321905	0.104326	0.196099	0.240864	0.321905	0.118279	0.240864	0.232391	0.225567	0.197008	0.240864	0.212768	0.225567	0.226894	0.2218	0.176072	0.198424	0.165067	0.2218	0.191677	0.240864	0.246751	0.173921	0.197967	0.0187997	0.267815	0.128106	1.20557	0.240762	0.233823	0.220135	0.223714	0.00434209	0.356195	0.225567	0.855463	0.240864	0.197008	0.225567	0.22723
	10	0.118196	0.356119	0.111816	0.111601	0.111521	0.0929698	0.0982565	0.0828843	0.106612	0.111644	0.13476	0.087683	0.106627	0.10491	0.0808828	0.271884	0.14562	0.0974436	0.0847887	0.263489	0.10491	0.0731961	0.0994022	0.0659469	0.108649	0.0307229	0.0991736	0.156896	0.113314	0.143733	0.0426877	0.104027	0.0773655	0.106619	0.10491	0.781741	0.127743	0.17689	0.103921	0.110532	0.0789315	0.0912753	0.0976068	0.926262	0.0806969	0.105364	0.0408641	0.104044
	11	0.152823	0.247215	0.426944	0.195776	0.148414	0.0537813	0.0769647	0.331976	0.286474	0.130617	0.143871	0.0696669	0.185046	0.0597723	0.349158	0.272913	0.190135	0.180234	0.0662605	0.140891	0.108214	0.209547	0.542512	0.148036	0.166172	0.0850382	0.471396	0.00464149	0.375821	0.362005	0.0846375	0.135862	0.130456	0.0894305	0.078834	0.827507	0.488214	0.0743232	0.385006	0.0738401	0.0949871	0.0448004	0.120345	0.831267	0.319421	0.195656	0.032566	0.275222
	12	0.489276	0.22632	0.484896	0.663264	0.156586	0.305729	0.147986	0.24505	0.152632	0.262728	0.535904	0.206138	0.0838748	0.107226	0.17892	0.414359	0.266505	0.202867	0.0963974	0.292151	0.107226	0.185402	0.281329	0.517835	0.310316	0.100267	0.117215	0.0323707	0.475608	0.320573	0.666291	0.289327	0.177621	0.342997	0.135488	0.712918	0.204357	0.474672	0.244104	0.498149	0.119492	0.229576	0.249963	0.587079	0.315586	0.385327	0.326225	0.327108
	13	0.826218	0.230927	0.548898	0.677033	0.231597	0.168348	0.235147	0.377475	0.817772	0.345068	0.367748	0.103023	0.220557	0.236738	1.71082	0.512874	0.633689	0.574779	0.155509	0.123581	0.0899843	0.903598	0.572299	0.700294	0.45243	0.0433606	0.211991	0.556857	0.370777	0.799659	0.469872	0.867054	0.00614951	0.0204022	0.00485774	0.624065	0.617043	0.76538	0.488148	0.197739	0.208969	0.349306	0.341812	0.660697	0.523552	0.744617	0.979387	0.964747
	14	0.016861	0.124349	0.12713	0.12713	0.016861	0.124349	0.12713	0.129502	0.131557	0.128521	0.129427	0.129502	0.131557	0.128521	0.127374	0.251752	0.128521	0.127374	0.127374	0.251752	0.128521	0.0522236	0.254165	0.250306	0.140738	0.128302	0.254165	0.250306	0.0134185	0.128853	0.132091	0.131733	0.016861	0.134827	0.129611	1.05503	0.129449	0.129053	0.120762	0.250683	0.129449	0.129053	0.120762	0.69414	0.131907	0.230733	0.190439	0.257498
	15	0.10719	0.191785	0.0781605	0.058747	0.10719	0.191785	0.0781605	0.0250183	0.135712	0.0581385	0.0619044	0.0427173	0.135712	0.0581385	0.0722438	0.117926	0.101172	0.0586856	0.0287787	0.117926	0.101172	0.116797	0.127129	0.101205	0.0587205	0.116807	0.127129	0.101205	0.0255984	0.117934	0.103597	0.0586856	0.112453	0.117926	0.131861	0.600977	0.104163	0.117844	0.208211	0.10652	0.0719336	0.117844	0.208211	0.492813	0.00627016	0.117926	0.117248	0.0625488
	16	0.0218335	0.123908	0.129805	0.00617481	0.0218335	0.123908	0.129805	0.0557644	0.0395709	0.0519218	0.0496463	0.0557644	0.0395709	0.0519218	0.0188798	0.0382608	0.0519218	0.049563	0.0188798	0.0382608	0.0519218	0.0560492	0.183241	0.144596	0.0810714	0.0542656	0.183241	0.144596	0.015889	0.103077	0.129805	0.00868526	0.0555793	0.0378904	0.123908	0.708894	0.055967	0.0966591	0.0121205	0.00221527	0.055967	0.0966591	0.0121205	1.20422	0.194637	0.0861443	0.123931	0.0761054
	17	0.0971817	0.128034	0.282079	0.205197	0.0971817	0.128034	0.282079	0.0801119	0.160282	0.105904	0.0726111	0.0801119	0.160282	0.105904	0.00988545	0.160282	0.105663	0.0274111	0.00988545	0.160282	0.105663	0.079973	0.240484	0.0186842	0.158596	0.0341565	0.240484	0.0186842	0.0234053	0.0344355	0.130167	0.0606168	0.0971815	0.160653	0.0128404	0.986709	0.0191761	0.205197	0.205197	0.121163	0.0191761	0.205197	0.205197	0.564915	0.0545619	0.160146	0.0523987	0.065459
	18	0.0161756	0.0235928	0.00469445	0.030344	0.0161756	0.0235928	0.00469445	0.0625851	0.0375848	0.100279	0.032844	0.0625851	0.0375848	0.100279	0.0616615	0.0289829	0.10028	0.031094	0.0616615	0.0289829	0.10028	0.0488951	0.0437597	0.0465629	0.0655173	0.0476763	0.0437597	0.0465629	0.00806116	0.100279	0.100279	0.100023	0.0432527	0.0287653	0.100279	0.835287	0.0178717	0.0291391	0.0109839	0.0331218	0.0178717	0.0291391	0.0109839	0.853226	0.0388186	0.0699498	0.0427122	0.0800146
	19	0.0630163	0.220801	0.231274	0.109565	0.212639	0.0713132	0.076096	0.178351	0.0906133	0.22629	0.31243	0.215133	0.155566	0.288233	0.162498	0.242585	0.206212	0.00650699	0.234369	0.0871456	0.122002	0.0999984	0.182723	0.130813	0.241223	0.221013	0.112444	0.288074	0.128478	0.254898	0.2755	0.242106	0.222215	0.0562532	0.0250925	1.35905	0.0717274	0.245308	0.281472	0.0784827	0.150336	0.187806	0.147015	0.541942	0.233791	0.170125	0.12818	0.17386
	20	0.239608	0.230953	0.202629	0.182102	0.173125	0.17818	0.153871	0.215553	0.180615	0.152616	0.195131	0.214794	0.17861	0.254713	0.156626	0.192032	0.222232	0.179005	0.172081	0.179716	0.179135	0.180421	0.442439	0.178214	0.176401	0	0.429492	0.21422	0.17389	0.191159	0.270242	0.181536	0.173842	0.176612	0.0387885	0.96061	0.179832	0.353129	0.13311	0.176166	0.21443	0.353129	0.0927554	0.988585	0.172576	0.179306	0.378747	0.177994
	21	0.351879	0.341118	0.237297	0.163755	0.0999901	0.16816	0.112157	0.233375	0.48816	0.281211	0.555688	0.0717215	0.154072	0.0826417	0.543849	0.355609	0.239044	0.506364	0.0603336	0.137689	0.15968	0.664403	0.397899	0.347782	0.27241	0.101597	0.0599681	0.147774	0.259925	0.557218	0.243041	0.153753	0.0754027	0.0469008	0.226316	1.27199	0.22369	0.57853	0.109539	0.625146	0.118495	0.303497	0.179585	0.535932	0.188593	0.304571	0.29238	0.170011
	22	0.209366	0.350807	0.621958	0.233986	0.197352	0.396706	0.276542	0.223225	0.664816	0.443104	0.213629	0.0616052	0.354856	0.301181	0.370308	0.479681	0.424823	0.198716	0.198132	0.77147	0.182243	0.132034	0.282613	0.349789	0.16254	0.210647	0.238293	0.348284	0.14274	0.308065	0.137254	0.208436	0.121262	0.284113	0.495773	0.506136	0.231869	0.432517	0.341167	0.119141	0.00645704	0.140572	0.324678	0.350919	0.454231	0.221751	0.776051	0.228644
	23	0.0831721	0.0224701	0.0216622	0.0282977	0.0831721	0.0224701	0.0216622	0.00550925	0.061062	0.061062	0.0715621	0.00550925	0.061062	0.061062	0.0720898	0.061062	0.061062	0.0715621	0.0720898	0.061062	0.061062	0.0831721	0.219043	0.218551	0.21855	0.0623791	0.219043	0.218551	0.0227919	0.0943285	0.0232757	0.0715621	0.00920603	0.061062	0.0715621	0.669798	0.0831721	0.0384298	0.145551	0.145551	0.0831721	0.0384298	0.145551	0.824835	0.0424309	0.0715621	0.0715621	0.0715621
	24	0.0633283	0.241222	0.14736	0.14736	0.0633283	0.241222	0.14736	0.149658	0.163327	0.042745	0.10355	0.149658	0.163327	0.042745	0.179228	0.163327	0.0499252	0.112524	0.179228	0.163327	0.0499252	0.180461	0.310402	0.213554	0.241415	0.159143	0.310402	0.213554	0.130093	0.1639	0.144894	0.107721	0.149658	0.237434	0.120111	1.10694	0.0981484	0.239202	0.239256	0.139302	0.0981484	0.239202	0.239256	0.560019	0.242892	0.281166	0.240505	0.300857
	25	0.0502954	0.201544	0.178223	0.0837994	0.0502954	0.201544	0.178223	0.100158	0.0884071	0.126705	0.166202	0.100158	0.0884071	0.126705	0.166202	0.207751	0.134327	0.166201	0.166202	0.207751	0.134327	0.073134	0.207751	0.246445	0.16025	0.119589	0.207751	0.246445	0.178137	0.207751	0.166201	0.0756026	0.100222	0.207751	0.178263	1.16704	0.150726	0.152487	0.178737	0.207751	0.150726	0.152487	0.178737	0.68386	0.130956	0.178832	0.214522	0.178804
	26	0.000388865	0.0325536	0.00311113	4.16517e-05	0.000388865	0.0325536	0.00311113	0.0235269	0.169823	0.00544888	0.175662	0.0235269	0.169823	0.00544888	0.0101459	0.0373096	0.118112	0.0115742	0.0101459	0.0373096	0.118112	0.0254875	0.0867142	0.0450467	0.0876849	0.0143925	0.0867142	0.0450467	0.00105303	0.00184721	0.0949477	0.189151	0.0236125	0.176241	0.026403	0.532584	0.000422237	0.17613	0.000760203	0.000760409	0.000422237	0.17613	0.000760203	0.46054	0.0585261	0.179512	0.0450468	0.154762
	27	0.0291869	0.244298	0.241984	0.2444	0.0291868	0.244298	0.241984	0.0276405	0.160609	0.193587	0.151222	0.0276405	0.160609	0.193587	0.0314893	0.0745783	0.180477	0.246547	0.0314893	0.0745783	0.180477	0.05707	0.306217	0.160333	0.270836	0.163726	0.306217	0.160333	0.0231252	0.0330999	0.0406422	0.0864886	0.0287864	0.248447	0.200944	0.894557	0.0254366	0.15387	0.0387232	0.0948266	0.0254366	0.15387	0.0387232	1.07536	0.106942	0.24424	0.122154	0.153938
	28	0.118413	0.268168	0.0850057	0.26943	0.174796	0.268168	0.145661	0.118893	0.268058	0.265178	0.266371	0.118893	0.268058	0.265077	0.114121	0.26933	0.265151	0.266371	0.114121	0.26933	0.265077	0.0849555	0.268895	0.160237	0.269085	0.131339	0.268895	0.160237	0.0841864	0.268168	0.262658	0.268298	0.0997498	0.26613	0.262877	1.07642	0.0845385	0.26346	0.262875	0.266417	0.144562	0.26346	0.262875	0.463625	0.0362121	0.269078	0.083993	0.268305
	29	0.161863	0.277728	0.214642	0.221273	0.311356	0.328901	0.198453	0.211394	0.404803	0.414201	0.247648	0.374562	0.404657	0.192706	0.216843	0.370191	0.238113	0.265863	0.152499	0.317422	0.21202	0.360041	0.331198	0.245214	0.244576	0.166895	0.331198	0.243873	0.359227	0.299564	0.279946	0.307905	0.308299	0.332632	0.2544	1.00067	0.307967	0.355769	0.269114	0.215558	0.159322	0.272217	0.237469	0.966371	0.374377	0.353146	0.422645	0.226174
	30	1.2291	0.702076	0.549962	1.63405	0.33889	0.220848	0.223965	0.287719	1.16017	0.408907	0.289814	0.2075	0.204203	0.247492	0.519021	0.612541	0.451156	0.589587	0.209012	0.19185	0.263199	0.901884	0.378916	0.379742	0.441251	0.219863	0.265633	0.22745	0.522759	1.35284	0.305244	0.812911	0.375649	0.257311	0.254676	0.835324	0.505678	0.186618	0.471898	0.420186	0.223484	0.249943	0.316867	0.72162	0.546311	0.576708	0.689604	0.503164
	Average	0.195559	0.22522	0.215353	0.226715	0.118634	0.178923	0.157	0.155291	0.255456	0.169847	0.202639	0.115424	0.167985	0.147685	0.229389	0.222902	0.198	0.17755	0.0963912	0.187293	0.138396	0.192977	0.263674	0.222139	0.229943	0.101304	0.212772	0.179871	0.176811	0.267816	0.183118	0.207773	0.112674	0.177741	0.153516	0.836542	0.181837	0.249039	0.185787	0.184094	0.105691	0.195254	0.161835	0.724069	0.198026	0.233944	0.231523	0.217428
[truncated: 38 more columns]

## Sheet: Energy_deg
		BF_MaxCap_MinSLAv	BF_MinCap_MinSLAv	BF_MinSLAv_MinSLAv	BF_MinTask_MinSLAv	BF_MaxCap_MinTask	BF_MinCap_MinTask	BF_MinSLAv_MinTask	FF_MaxCap_MinSLAv	FF_MinCap_MinSLAv	FF_MinSLAv_MinSLAv	FF_MinTask_MinSLAv	FF_MaxCap_MinTask	FF_MinCap_MinTask	FF_MinSLAv_MinTask	MaxSLAv_MaxCap_MinSLAv	MaxSLAv_MinCap_MinSLAv	MaxSLAv_MinSLAv_MinSLAv	MaxSLAv_MinTask_MinSLAv	MaxSLAv_MaxCap_MinTask	MaxSLAv_MinCap_MinTask	MaxSLAv_MinSLAv_MinTask	MinAW_MaxCap_MinSLAv	MinAW_MinCap_MinSLAv	MinAW_MinSLAv_MinSLAv	MinAW_MinTask_MinSLAv	MinAW_MaxCap_MinTask	MinAW_MinCap_MinTask	MinAW_MinSLAv_MinTask	MinSLAv_MaxCap_MinSLAv	MinSLAv_MinCap_MinSLAv	MinSLAv_MinSLAv_MinSLAv	MinSLAv_MinTask_MinSLAv	MinSLAv_MaxCap_MinTask	MinSLAv_MinCap_MinTask	MinSLAv_MinSLAv_MinTask	Rand	Rand_MaxCap_MinSLAv	Rand_MinCap_MinSLAv	Rand_MinSLAv_MinSLAv	Rand_MinTask_MinSLAv	Rand_MaxCap_MinTask	Rand_MinCap_MinTask	Rand_MinSLAv_MinTask	RR	WFit_MaxCap_MinSLAv	WFit_MinCap_MinSLAv	WFit_MinSLAv_MinSLAv	WFit_MinTask_MinSLAv
	1	0.244016	0.188928	0.205445	0.214377	0.190411	0.164586	0.176282	0.207073	0.258589	0.179909	0.260421	0.239971	0.226711	0.165034	0.210029	0.273967	0.224714	0.13993	0.181731	0.137897	0.206308	0.209159	0.157734	0.187152	0.299002	0.344247	0.389467	0.184861	0.197621	0.13647	0.293504	0.190507	0.135427	0.198526	0.154399	0.51735	0.17803	0.273563	0.147644	0.280522	0.271733	0.125403	0.336015	0.666298	0.160482	0.239157	0.190872	0.283495
	2	0.0720652	0.0307569	0.0731787	0.0589767	0.0429996	0.0708459	0.0646918	0.0733925	0.046501	0.0534348	0.065775	0.0517977	0.0504744	0.051192	0.0477447	0.0553301	0.043442	0.0639501	0.0331102	0.0476605	0.0490283	0.141936	0.104295	0.119999	0.138435	0.096386	0.134296	0.0937993	0.0794706	0.0662715	0.0815948	0.100699	0.0789122	0.0855423	0.0675213	0.291257	0.0895638	0.0736633	0.0788931	0.101382	0.0783124	0.0870059	0.0771116	0.274035	0.121553	0.0839467	0.108484	0.0914322
	3	0.0869986	0.068082	0.0729341	0.0721882	0.0869986	0.068082	0.0729341	0.151622	0.139264	0.138833	0.155244	0.151622	0.139264	0.138833	0.153575	0.14662	0.154867	0.140564	0.153575	0.14662	0.154867	0.221768	0.157971	0.167454	0.117771	0.154792	0.157971	0.167454	0.0880524	0.119447	0.108624	0.131701	0.135514	0.132686	0.136478	0.490466	0.107621	0.101377	0.0923372	0.106	0.107621	0.101377	0.0923372	0.468512	0.139918	0.115001	0.139626	0.13654
	4	0.165073	0.183987	0.163204	0.18889	0.0719957	0.0760499	0.079792	0.111206	0.180722	0.130608	0.144418	0.0704037	0.0479837	0.0434113	0.176033	0.140473	0.123261	0.139859	0.0721745	0.0546289	0.0650795	0.147402	0.186318	0.226316	0.107552	0.0878006	0.101916	0.136198	0.173636	0.183331	0.171238	0.179152	0.0744844	0.0425674	0.0678281	0.328567	0.144384	0.20609	0.154314	0.176567	0.053553	0.0961115	0.0937334	0.322207	0.181045	0.105374	0.175923	0.14625
	5	0.0572645	0.0764994	0.0697415	0.0814736	0.0572816	0.0760452	0.0699614	0.0915158	0.082481	0.083429	0.0913076	0.0909238	0.082481	0.0834329	0.0810351	0.0885129	0.0622716	0.0783871	0.0802933	0.0885197	0.0622011	0.105045	0.110976	0.112713	0.100731	0.092561	0.111597	0.112572	0.0924828	0.0978596	0.0910484	0.108676	0.101296	0.083979	0.0956647	0.388505	0.0869393	0.0896525	0.0864601	0.0737119	0.0855277	0.0896728	0.0864373	0.314939	0.110663	0.0956699	0.121648	0.119269
	6	0.0572347	0.0692967	0.0634248	0.0557452	0.061843	0.0699782	0.0682769	0.0977474	0.11694	0.10621	0.107901	0.0995657	0.116977	0.106516	0.0901381	0.107786	0.100396	0.10232	0.0932611	0.107763	0.0903611	0.0936783	0.127989	0.122037	0.113093	0.095658	0.127989	0.122037	0.0677011	0.104903	0.0871025	0.0941145	0.0895869	0.125103	0.10613	0.408945	0.0767284	0.0935417	0.0596748	0.07316	0.07672	0.0935417	0.0622114	0.459655	0.0975392	0.125511	0.100745	0.113587
	7	0.0556556	0.0932958	0.050387	0.0792487	0.0579948	0.0932946	0.0663454	0.0721562	0.0925139	0.103143	0.0862572	0.0671105	0.0925002	0.103143	0.0638732	0.107926	0.0887414	0.0845933	0.0580825	0.107926	0.0887414	0.113036	0.131888	0.121148	0.115464	0.0953028	0.131888	0.121148	0.0679688	0.0696477	0.0708879	0.0848724	0.0694474	0.114316	0.0872314	0.348644	0.0840637	0.128426	0.0998459	0.0868508	0.0905084	0.128426	0.0998873	0.402904	0.0815491	0.105056	0.111609	0.0869966
	8	0.0634312	0.0743168	0.0702715	0.063051	0.0634312	0.0743168	0.0702715	0.0707923	0.0873663	0.0894976	0.0816252	0.0707923	0.0873663	0.0894976	0.0825978	0.0777945	0.091405	0.0644605	0.0825978	0.0777945	0.091405	0.0570577	0.091259	0.0749266	0.0822424	0.0855639	0.091259	0.0749266	0.0610559	0.0607943	0.0570534	0.0697796	0.0758532	0.0965836	0.078047	0.29806	0.103111	0.0934038	0.0661107	0.0789203	0.103111	0.0934038	0.0661107	0.235372	0.0845117	0.114972	0.0712429	0.0714023
	9	0.0168866	0.0778566	0.0373201	0.0399644	0.0573463	0.0805836	0.0342953	0.0555055	0.101525	0.0794813	0.0829026	0.0511142	0.101525	0.0746406	0.0696141	0.0782617	0.0714926	0.0420091	0.0488106	0.0560634	0.050118	0.0748173	0.0808772	0.0886768	0.0637018	0.0319165	0.0808772	0.100763	0.0295541	0.0817443	0.0598876	0.0727261	0.0227658	0.0692096	0.0164278	0.295203	0.0234118	0.0435133	0.0519528	0.0586761	0.042286	0.0570775	0.0712555	0.213792	0.0480822	0.0859107	0.0517346	0.0736788
	10	0.0429843	0.0538091	0.0349807	0.0570419	0.0321681	0.0397472	0.0306737	0.05315	0.0628351	0.0599456	0.0595558	0.0405932	0.0592574	0.0592916	0.0389194	0.0585001	0.0515638	0.0403344	0.0381921	0.0487902	0.0480275	0.0592431	0.0495408	0.0385248	0.0477371	0.0166009	0.0428008	0.0355666	0.068952	0.0695364	0.0531585	0.0439931	0.0386152	0.0410954	0.0306292	0.305553	0.0573349	0.0543848	0.0242527	0.0295142	0.0339124	0.0312584	0.011777	0.210454	0.0422981	0.0209407	0.0439657	0.0804572
	11	0.0227304	0.0398844	0.0581231	0.0448995	0.0398486	0.0214254	0.00675458	0.0479991	0.0718025	0.0181217	0.0395876	0.0180573	0.0305465	0.0158294	0.0578143	0.0555193	0.0349089	0.0560042	0.0175675	0.041566	0.0174368	0.0324657	0.0440955	0.021072	0.0457039	0.00654584	0.0331277	0.012713	0.0651512	0.0470514	0.0113447	0.017104	0.0430873	0.00995056	0.0306853	0.194325	0.0582672	0.0577985	0.0381354	0.0288521	0.0306427	0.0212374	0.0257811	0.125817	0.0199512	0.0234884	0.00782472	0.0273685
	12	0.0495113	0.0584311	0.057223	0.0284692	0.0180217	0.0368464	0.0435705	0.0635761	0.0548443	0.0463259	0.0556967	0.0275749	0	0.0199663	0.0257125	0.0577736	0.0807693	0.0388829	0.00876235	0.0256088	0.0203107	0.0424901	0.0783235	0.0755774	0.0469579	0.0135823	0.0198469	0.0129909	0.0868707	0.0837727	0.0788122	0.0625745	0.0489434	0.0377459	0.0301702	0.220107	0.0258794	0.0485689	0.0249304	0.0464616	0.00368263	0.015181	0.0356196	0.203425	0.0613574	0.0494624	0.036167	0.0258636
	13	0.0954662	0.100428	0.102285	0.123669	0.042586	0.0448544	0.0357549	0.0537425	0.0980778	0.0707162	0.095121	0.0669825	0.0424361	0.0404369	0.145985	0.0815097	0.0877027	0.10299	0.0448012	0.0392679	0.034606	0.0895668	0.0821032	0.088398	0.0755875	0.0487472	0.0636996	0.0632201	0.0975629	0.067207	0.0897025	0.100997	0.0650382	0.0496717	0.0301538	0.171876	0.127019	0.12617	0.0655271	0.064567	0.033875	0.0697443	0.0584405	0.137403	0.073119	0.0901573	0.104793	0.0827169
	14	0	0.0413971	0.0223019	0.039166	0	0.0413971	0.0223019	0.0386549	0.0373863	0.0734497	0.0482089	0.0386549	0.0373863	0.0734497	0.0304809	0.05491	0.0553121	0.0594913	0.0304809	0.05491	0.0553121	0.0492471	0.0915305	0.0622484	0.0834884	0.0608574	0.0915305	0.0622484	0.0194947	0.0581063	0.0326574	0.0686009	0.005674	0.0343255	0.0507545	0.295623	0.0203475	0.0501209	0.046721	0.0384432	0.0203475	0.0501209	0.046721	0.311316	0.0362501	0.0741865	0.0627372	0.0838816
	15	0.0154748	0.0794469	0.018702	0.0205916	0.0146394	0.0845801	0.0162956	0.0276632	0.100809	0.0395377	0.0515656	0.0295015	0.100809	0.0395377	0.0273571	0.0797739	0.0399839	0.0359267	0.0268392	0.0797739	0.035574	0.0280949	0.0811747	0.0356436	0.066104	0.0343727	0.0811747	0.0356436	0.0226341	0.0901565	0.0185437	0.035645	0.0240585	0.0814174	0.0543757	0.277519	0.0155731	0.0508655	0.041398	0.0425038	0.0107365	0.0508417	0.041398	0.232395	0.0367801	0.0830652	0.0562559	0.0743551
	16	0.0863414	0.0882281	0.099201	0.0707701	0.0863414	0.0882281	0.099201	0.0788135	0.0910652	0.0858862	0.0804911	0.0788135	0.0910652	0.0858862	0.0758115	0.0933041	0.0855234	0.0865805	0.0758115	0.0933041	0.0855234	0.116416	0.131281	0.113691	0.112996	0.0942171	0.131281	0.113691	0.0956847	0.0874909	0.101156	0.0953162	0.0805003	0.0977535	0.0926696	0.346285	0.0877254	0.0857431	0.0911002	0.0799355	0.0877254	0.0857431	0.0911002	0.36659	0.116069	0.0996246	0.100815	0.105593
	17	0.0458978	0.0498061	0.0555438	0.0542678	0.0458978	0.0498061	0.0555438	0.0402119	0.0354465	0.0395249	0.0302976	0.0402119	0.0354465	0.0395249	0.0431713	0.0305131	0.0475301	0.0325111	0.0431713	0.0305131	0.0475301	0.0645366	0.0470655	0.0493056	0.0393694	0.0333634	0.0470655	0.0493056	0.0497569	0.0308001	0.018336	0.0409024	0.037504	0.0279176	0.0435812	0.266818	0.0419974	0.0393553	0.0283653	0.0538386	0.0419974	0.0393553	0.0283653	0.212408	0.0383992	0.0477348	0.0517811	0.04132
	18	0.0178991	0.0171262	0.0109967	0.0134565	0.0178991	0.0171262	0.0109967	0.0438405	0.0524075	0.0384905	0.0448183	0.0438405	0.0524075	0.0384905	0.0500901	0.0487952	0.0476099	0.0449105	0.0500901	0.0487952	0.0476099	0.065133	0.0626255	0.0675801	0.061219	0.0667599	0.0626255	0.0675801	0.0258062	0.0312404	0.0196812	0.0464661	0.0415064	0.0474773	0.0522101	0.301987	0.0474103	0.0445021	0.0542538	0.0482556	0.0474103	0.0445021	0.0542538	0.372716	0.0461566	0.0325898	0.0395589	0.0540368
	19	0.0416668	0.0305591	0.0477809	0.0611232	0.0245751	0.0180987	0.0321736	0.0455291	0.0636776	0.0610899	0.0619105	0.0413655	0.0584722	0.0446119	0.0299223	0.0647921	0.0572211	0.0234815	0.0367091	0.048562	0.033998	0.0514106	0.0641923	0.0661765	0.0552516	0.0258842	0.0555246	0.063117	0.0547592	0.0475768	0.0401941	0.0687826	0.0439382	0.0351905	0.0429552	0.263152	0.0332982	0.0808285	0.0315202	0.0439869	0.0364917	0.0712946	0.0530805	0.212607	0.0570067	0.0445784	0.0817022	0.067754
	20	0.032092	0.0438528	0.0362432	0.0436008	0.0343531	0.0529116	0	0.0153715	0.0529903	0.0381126	0.0524051	0.0379169	0.0464442	0.027553	0.0339184	0.0768198	0.0294214	0.0369774	0.0248775	0.0629902	0.0240887	0.0406687	0.07875	0.0736296	0.0609859	0.0120769	0.0733928	0.0509868	0.00975694	0.0375496	0.0444132	0.0208925	0.040498	0.0591522	0.011262	0.173536	0.0275746	0.0585829	0.0422181	0.0473765	0.0261843	0.0594176	0.0501902	0.189106	0.0226167	0.0547977	0.0450104	0.0585607
	21	0.0325016	0.0408543	0.0338869	0.0643557	0.0209175	0.0328225	0.0223058	0.0405982	0.0494384	0.0477095	0.0458984	0.0401689	0.0551732	0.0313493	0.0364575	0.0467801	0.0354865	0.0482196	0.0296017	0.0386853	0.0418287	0.0516576	0.037612	0.0406356	0.0420113	0.0433439	0.0318571	0.0303227	0.0521989	0.0454953	0.0529734	0.0489088	0.0451746	0.0657127	0.0398348	0.132241	0.0726333	0.046182	0.0285565	0.0573757	0.0380184	0.032363	0	0.0998866	0.0523898	0.0250798	0.0166873	0.0452164
	22	0.032521	0.0625417	0.0582783	0.0142664	0.0293541	0.0330219	0.0275411	0.0418191	0.0676303	0.0809665	0.0424947	0.0063115	0.0393758	0.0275994	0.0246681	0.0621919	0.0528709	0.0308439	0.0246711	0.0682879	0.00612221	0.0408819	0.0714018	0.0508337	0.0352132	0.00787532	0.0329941	0.0251263	0.0498059	0.0456437	0.0286413	0.0502508	0.0201924	0.0446271	0.034697	0.149414	0.040703	0.0338773	0.0360179	0.0100083	0.0126852	0.0124187	0.0187916	0.0727647	0.0544493	0.0512013	0.0511931	0.0386425
	23	0.0045638	0.0104293	0.0105362	0.0114895	0.0045638	0.0104293	0.0105362	0.0180622	0.0156529	0.0149158	0.0100073	0.0180622	0.0156529	0.0149158	0.0267941	0.0171049	0.0199368	0.0191384	0.0267941	0.0171049	0.0199368	0.0359085	0.0337332	0.0384961	0.0384374	0.0165253	0.0337332	0.0384961	0.0164998	0.00679046	0.00890432	0.0205789	0.019091	0.0159271	0.0106269	0.232542	0.00573466	0.00649399	0.00810152	0.00660338	0.00573466	0.00649399	0.00810152	0.183936	0	0.0140637	0.00615009	0.00709051
	24	0.0508367	0.0722255	0.0647463	0.0631028	0.0508367	0.0722255	0.0647463	0.0416014	0.0505458	0.0376375	0.0428619	0.0416014	0.0505458	0.0376375	0.0417588	0.0487103	0.0325471	0.0417662	0.0417588	0.0487103	0.0325471	0.0906044	0.1235	0.100655	0.11954	0.0903398	0.1235	0.100655	0.0638679	0.0815388	0.0653904	0.0427079	0.041512	0.0507761	0.0361163	0.374627	0.0667323	0.0684977	0.0435964	0.0702404	0.0667323	0.0684977	0.0435964	0.370941	0.074566	0.101626	0.106834	0.0994143
	25	0.00222685	0.0200541	0.0120897	0.0187543	0.00222685	0.0200541	0.0120897	0.00560065	0.015259	0.00273248	0.0122303	0.00560065	0.015259	0.00273248	0.00796905	0.0167648	0	0.00720828	0.00796905	0.0167648	0	0.0137913	0.0640456	0.0499421	0.0353686	0.0188927	0.0640456	0.0499421	0.0190852	0.0198903	0.0143338	0.00867515	0.000569798	0.0114676	0.00578672	0.339266	0.000244462	0.0187407	0.0125536	0.0110959	0.000244462	0.0187407	0.0125536	0.297819	0.0223469	0.0375877	0.0378908	0.0275374
	26	0.117408	0.14059	0.118422	0.136041	0.117408	0.14059	0.118422	0.10881	0.102099	0.0943263	0.104033	0.10881	0.102099	0.0943263	0.133967	0.126084	0.117285	0.114928	0.133967	0.126084	0.117285	0.216378	0.204967	0.183322	0.194638	0.19403	0.204967	0.183322	0.153205	0.134983	0.135636	0.104062	0.108576	0.123908	0.148044	0.49193	0.144042	0.153332	0.143106	0.143082	0.144042	0.153332	0.143106	0.420213	0.159219	0.194442	0.174111	0.169517
	27	0.0243384	0.039445	0.0317678	0.0398201	0.0248443	0.0397629	0.0317678	0	0.0241143	0.028148	0.0205835	0	0.0241143	0.028148	0.0136876	0.0186872	0.0290078	0.0453302	0.0136834	0.0186872	0.0290078	0.0238147	0.0571794	0.0321269	0.0427154	0.0251506	0.0571794	0.0321593	0.00611948	0.0245878	0.0165629	0.0258034	0.00790723	0.0298449	0.0271128	0.277284	0.0290757	0.0462367	0.0144077	0.0314752	0.0291032	0.0462367	0.0144077	0.291227	0.0146395	0.044693	0.0253196	0.0364719
	28	0.0217489	0.0256416	0.0235289	0.0398392	0.0310473	0.01356	0.024398	0.0114723	0.0515895	0.0369896	0.0520039	0.00036049	0.0514832	0.0287139	0.0305127	0.060351	0.0466663	0.0624411	0.032745	0.0531311	0.0400406	0.027262	0.0691935	0.0284691	0.0615326	0.0270763	0.0691935	0.0297863	0.0146632	0.0463984	0.0458441	0.0456923	0.0129532	0.0703903	0.0403533	0.270354	0	0.039179	0.0242961	0.0377722	0.0126588	0.0455273	0.0268871	0.204623	0.0392478	0.0605557	0.0333797	0.0657609
	29	0.0372145	0.047995	0.0496812	0.0596333	0.0549089	0.0447775	0.0523581	0.0466342	0.0785584	0.0719	0.0679461	0.0524419	0.0741618	0.0640551	0.0511199	0.0807671	0.0690122	0.0718121	0.0538041	0.067855	0.0630805	0.0680776	0.0985536	0.0698522	0.109142	0.055551	0.106325	0.0692361	0.049313	0.0788368	0.0635439	0.0720781	0.0474395	0.0758969	0.0630964	0.352279	0.036369	0.0716952	0.0460086	0.0454274	0.0334334	0.0699668	0.0549958	0.333204	0.0846705	0.116737	0.0996029	0.0750964
	30	0.129225	0.11401	0.0891915	0.0743816	0.0424194	0.0305702	0.0407597	0.0303008	0.107814	0.0760736	0.0592903	0.0121092	0.0349846	0.0354499	0.0623943	0.0898535	0.0719612	0.11344	0.0236373	0.0420444	0.0382503	0.0854026	0.0784789	0.0681296	0.0795635	0.0229862	0.0475942	0.0299593	0.024791	0.1079	0.0926166	0.135408	0.031417	0.0540599	0.0297379	0.15647	0.0934816	0.0724691	0.093152	0.0935134	0.0365062	0.047155	0.0270758	0.124384	0.0601829	0.0756299	0.0449605	0.0784748
	Average	0.0573758	0.0679925	0.0613805	0.0644218	0.0475053	0.0568872	0.0487014	0.0594821	0.0796648	0.0675716	0.071762	0.0547426	0.0654134	0.0568402	0.0654384	0.0782059	0.0684304	0.0656431	0.0529857	0.0632103	0.0565409	0.0818984	0.0932885	0.0858243	0.0863851	0.0666336	0.0933573	0.0756609	0.0634507	0.0721007	0.0684462	0.0729223	0.0529161	0.067094	0.0571527	0.298673	0.0641765	0.0785618	0.0591817	0.0688706	0.0553846	0.0637149	0.0610447	0.277698	0.0712353	0.080428	0.0766208	0.0822593
[truncated: 38 more columns]

## Sheet: SLA_deg
		BF_MaxCap_MinSLAv	BF_MinCap_MinSLAv	BF_MinSLAv_MinSLAv	BF_MinTask_MinSLAv	BF_MaxCap_MinTask	BF_MinCap_MinTask	BF_MinSLAv_MinTask	FF_MaxCap_MinSLAv	FF_MinCap_MinSLAv	FF_MinSLAv_MinSLAv	FF_MinTask_MinSLAv	FF_MaxCap_MinTask	FF_MinCap_MinTask	FF_MinSLAv_MinTask	MaxSLAv_MaxCap_MinSLAv	MaxSLAv_MinCap_MinSLAv	MaxSLAv_MinSLAv_MinSLAv	MaxSLAv_MinTask_MinSLAv	MaxSLAv_MaxCap_MinTask	MaxSLAv_MinCap_MinTask	MaxSLAv_MinSLAv_MinTask	MinAW_MaxCap_MinSLAv	MinAW_MinCap_MinSLAv	MinAW_MinSLAv_MinSLAv	MinAW_MinTask_MinSLAv	MinAW_MaxCap_MinTask	MinAW_MinCap_MinTask	MinAW_MinSLAv_MinTask	MinSLAv_MaxCap_MinSLAv	MinSLAv_MinCap_MinSLAv	MinSLAv_MinSLAv_MinSLAv	MinSLAv_MinTask_MinSLAv	MinSLAv_MaxCap_MinTask	MinSLAv_MinCap_MinTask	MinSLAv_MinSLAv_MinTask	Rand	Rand_MaxCap_MinSLAv	Rand_MinCap_MinSLAv	Rand_MinSLAv_MinSLAv	Rand_MinTask_MinSLAv	Rand_MaxCap_MinTask	Rand_MinCap_MinTask	Rand_MinSLAv_MinTask	RR	WFit_MaxCap_MinSLAv	WFit_MinCap_MinSLAv	WFit_MinSLAv_MinSLAv	WFit_MinTask_MinSLAv
	1	0.190404	0.186815	0.240839	0.176048	0.200227	0.189082	0.236683	0.19626	0.207594	0.236116	0.188893	0.199471	0.204005	0.237061	0.187382	0.193049	0.240461	0.186437	0.198527	0.19116	0.238761	0.189271	0.20646	0.235172	0.193615	0.203816	0.200604	0.239139	0.187193	0.19286	0.239894	0.194371	0.20306	0.207971	0.246694	0.631847	0.19966	0.193238	0.229694	0.19456	0.203438	0.19456	0.23045	0.449377	0.198527	0.195315	0.246505	0.202304
	2	0.419708	0.474453	0.417883	0.328467	0.432482	0.465328	0.414234	0.461679	0.458029	0.414234	0.341241	0.474453	0.501825	0.459854	0.432482	0.467153	0.445255	0.343066	0.439781	0.485401	0.439781	0.501825	0.532847	0.465328	0.339416	0.458029	0.538321	0.490876	0.474453	0.478102	0.463504	0.324818	0.443431	0.494526	0.443431	3.20255	0.430657	0.461679	0.410584	0.328467	0.425182	0.476277	0.456204	2.37591	0.587591	0.541971	0.523723	0.392336
	3	5.14286	5.14286	8.14286	4.57143	5.14286	5.14286	8.14286	7.28571	7.71429	12.7143	6.14286	7.28571	7.71429	12.7143	7.28571	8.28571	12.7143	6.28571	7.28571	8.28571	12.7143	13.7143	9.71429	15	8.57143	9.14286	9.71429	15	6.57143	7.14286	10	6.14286	6.71429	7.71429	11.7143	139.286	4.85714	4.85714	9	4.28571	4.85714	4.85714	9	109.286	10.8571	9.85714	15.2857	8.28571
	4	0.0741445	0.0589354	0.0735108	0.0766793	0.0684411	0.0564005	0.026616	0.0671736	0.0665399	0.0640051	0.0773131	0.0741445	0.031052	0.0348542	0.0722433	0.0570342	0.0703422	0.0811153	0.0773131	0.0259823	0.0335868	0.0741445	0.0652725	0.0747782	0.0735108	0.0728771	0.0392902	0.0361217	0.0773131	0.0760456	0.0766793	0.0766793	0.0697085	0	0.0095057	0.393536	0.0766793	0.0697085	0.0665399	0.0792142	0.0760456	0.0158428	0.0215463	0.341572	0.081749	0.0671736	0.0785805	0.0842839
	5	1.58929	1.50595	1.55952	1.58333	1.6131	1.50595	1.55357	2.10714	1.68452	1.89286	1.6369	2.16071	1.68452	1.89286	1.8869	1.77381	1.94643	1.5	1.91071	1.77381	1.94643	2.6369	2.83333	2.66667	2.375	2.33333	2.82143	2.67262	2.18452	1.81548	2.22619	1.66667	1.95238	1.84524	2.30952	6.9881	2.05952	1.72619	2.00595	1.74405	2.07738	1.72619	2	5.97024	2.56548	2.06548	2.73214	1.95833
	6	1.28099	0.81405	1.42149	0.743802	1.27273	0.632231	1.22727	1.33471	0.471074	0.727273	0.35124	1.3843	0.466942	0.760331	1.28099	0.433884	0.92562	0.404959	1.30165	0.438017	0.900826	1.04132	0.413223	0.471074	0.442149	1.42975	0.413223	0.471074	1.6157	0.42562	0.855372	0.549587	1.23967	0.458678	0.768595	9.71488	1.40909	0.607438	1.42975	0.657025	1.40909	0.607438	1.40909	8.22727	1.78099	0.884298	1.42149	0.92562
	7	1.7191	1.91011	1.85955	1.3427	1.39326	1.90449	1.88764	2.69101	1.61236	1.92697	1.32584	2.53371	1.61798	1.92697	2.54494	1.73596	1.4382	1.64607	2.39326	1.73596	1.4382	2.96067	2.42697	2.60112	2.17978	2.48315	2.42697	2.60112	1.92697	1.61798	2.26404	1.68539	2.56742	1.08989	2.14045	10.1966	2.0618	1.45506	1.81461	1.8427	1.97753	1.45506	1.81461	8.46629	3.48876	2.70225	3.22472	2.46629
	8	6.73684	7.10526	7.36842	4.55263	6.73684	7.10526	7.36842	7.86842	5.97368	6.57895	5.47368	7.86842	5.97368	6.57895	7.31579	6.05263	6.36842	4.36842	7.31579	6.05263	6.36842	8.84211	10.8684	8.23684	7.10526	9.71053	10.8684	8.23684	5.52632	5.55263	7	4.81579	6.42105	4.92105	8.44737	41.3158	4.71053	5.13158	6.23684	4.39474	4.71053	5.13158	6.23684	39.0789	7.81579	4.55263	9.76316	5.78947
	9	1.86293	1.58255	2.01246	1.53271	1.79128	1.52336	1.80997	1.58567	1.46729	1.65421	1.57321	1.80374	1.46729	1.8162	1.68847	1.57321	1.74766	1.4891	1.71963	1.60125	1.62617	1.87227	1.74143	1.90654	1.60748	1.74143	1.74143	1.60125	1.69159	1.48287	1.80997	1.68536	1.90031	1.66355	1.92523	2.82243	1.7134	1.67601	1.59813	1.63551	1.88785	1.5296	1.45171	2.52025	1.73209	1.82243	1.76636	1.54829
	10	0.343511	0.141985	0.178626	0.183206	0.343511	0.0931298	0.138931	0.363359	0.180153	0.20916	0.261069	0.345038	0.160305	0.160305	0.335878	0.157252	0.206107	0.215267	0.29313	0.149618	0.212214	0.367939	0.178626	0.279389	0.216794	0.319084	0.155725	0.244275	0.369466	0.192366	0.175573	0.244275	0.322137	0.164885	0.259542	0.958779	0.351145	0.235115	0.210687	0.229008	0.329771	0.215267	0.164885	0.751145	0.361832	0.245802	0.21374	0.215267
	11	2.30057	2.23647	1.96866	2.29345	2.15527	1.9416	1.97436	2.34615	2.12108	2.09544	2.22222	2.10541	1.60114	2.08832	2.31624	2.0698	2.12678	2.2208	2.18661	1.38462	1.7208	2.37179	2.25214	2.33048	2.12963	2.12393	1.7792	2.28917	2.2963	2.11111	2.22222	2.25783	2.00855	1.78205	2.04843	2.08832	2.27208	2.25356	2.24786	2.25214	1.98006	1.61823	1.99145	2.05556	2.33903	2.20655	2.28205	2.02991
	12	1.33981	1.3932	1.05016	1.2411	1.47411	1.19417	1.25566	1.75081	1.28803	1.33657	1.36084	1.32039	1.58252	1.33495	1.52265	1.3657	1.27832	1.74595	1.48867	0.982201	1.33172	1.4644	1.17314	1.74434	1.38511	1.52104	1.16019	1.48706	1.50809	1.02913	1.47735	1.02751	1.40291	0.906149	1.35599	1.93851	1.78803	1.39482	1.65696	1.47735	1.41262	0.982201	1.23463	2.00324	1.34304	1.23948	1.53398	1.50324
	13	0.418508	0.39779	0.430939	0.31768	0.433702	0.399171	0.462707	0.356354	0.392265	0.338398	0.313536	0.459945	0.426796	0.360497	0.424033	0.360497	0.383978	0.444751	0.506906	0.36326	0.350829	0.448895	0.316298	0.382597	0.389503	0.455801	0.273481	0.428177	0.390884	0.38674	0.389503	0.425414	0.506906	0.392265	0.415746	0.65884	0.421271	0.29558	0.453039	0.424033	0.450276	0.426796	0.459945	0.628453	0.410221	0.377072	0.403315	0.395028
	14	1.2	0.513333	0.833333	0.346667	1.2	0.513333	0.833333	1.44667	0.753333	1.2	0.373333	1.44667	0.753333	1.2	1.42	0.606667	0.98	0.346667	1.42	0.606667	0.98	1.66667	1.28667	1.20667	0.48	1.24	1.28667	1.20667	1.44667	0.566667	1.12	0.46	1.48	0.773333	1.20667	3.77333	1.30667	0.486667	0.953333	0.38	1.30667	0.486667	0.953333	3.24	1.78	0.98	1.52	0.52
	15	2.02454	0.656442	1.05521	1.15951	2.04908	0.625767	1.04908	1.53988	0.680982	0.883436	0.613497	1.4908	0.680982	0.883436	1.81595	0.852761	1.04294	0.638037	1.78528	0.852761	1.09202	1.89571	0.730061	1.31902	0.730061	1.86503	0.730061	1.31902	1.86503	0.754601	1.42331	0.662577	1.64417	0.619632	1.06748	8.02454	1.74233	0.791411	0.97546	0.840491	1.69939	0.773006	0.97546	7.68712	1.96319	0.858896	1.3865	0.90184
	16	6.17647	4.76471	6	4.94118	6.17647	4.76471	6	5.82353	9.94118	9.11765	6.41176	5.82353	9.94118	9.11765	6.41176	6.94118	8.70588	6.11765	6.41176	6.94118	8.70588	17.2353	24.3529	21.7647	20.4118	13.1176	24.3529	21.7647	5.94118	10.1765	9.41176	6	6.29412	7.76471	8.52941	62.4706	6.29412	7.58824	10.8824	6.05882	6.29412	7.58824	10.8824	51.8235	9.41176	10.4118	11.5294	9.35294
	17	108	96	99	70	108	96	99	213	209	273	197	213	209	273	197	234	234	185	197	234	234	292	210	276	210	166	210	276	135	124	163	229	163	157	217	1015	115	95	164	112	115	95	164	945	207	226	312	224
	18	18.3333	26.3333	24.1667	18	18.3333	26.3333	24.1667	20.8333	23	26	20.0833	20.8333	23	26	22.5833	22.25	27	19.9167	22.5833	22.25	27	31.3333	24.5	29	25.3333	25.9167	24.5	29	20.75	23.25	26.0833	20	20.25	21.75	27.0833	92.5833	19.8333	21	24.0833	19.8333	19.8333	21	24.0833	84.0833	26.5833	22.8333	31.0833	22.5
	19	0.435417	0.4	0.429167	0.395833	0.404167	0.384375	0.4	0.43125	0.410417	0.423958	0.401042	0.384375	0.375	0.432292	0.402083	0.403125	0.448958	0.403125	0.39375	0.410417	0.427083	0.510417	0.479167	0.484375	0.439583	0.514583	0.463542	0.478125	0.427083	0.4375	0.415625	0.378125	0.420833	0.351042	0.404167	1.15521	0.451042	0.434375	0.459375	0.410417	0.422917	0.365625	0.432292	0.880208	0.465625	0.427083	0.409375	0.452083
	20	0.409854	0.381859	0.456887	0.43897	0.447928	0.303471	0.418813	0.447928	0.340426	0.50168	0.388578	0.423292	0.316909	0.37626	0.492721	0.366181	0.468085	0.460246	0.462486	0.340426	0.432251	0.526316	0.31131	0.404255	0.31355	0.538634	0.307951	0.43449	0.490482	0.445689	0.431131	0.410974	0.469205	0.363942	0.4972	0.87458	0.465845	0.31131	0.465845	0.379619	0.424412	0.301232	0.451288	0.763718	0.484882	0.378499	0.517357	0.37626
	21	0.120502	0.0995816	0.127197	0.124686	0.125523	0.0970711	0.115481	0.155649	0.103766	0.123849	0.118828	0.145607	0.10795	0.116318	0.158159	0.134728	0.108787	0.118828	0.150628	0.108787	0.109623	0.148117	0.130544	0.149791	0.117992	0.139749	0.132218	0.138075	0.164854	0.114644	0.131381	0.123013	0.145607	0.115481	0.129707	0.304603	0.140586	0.0527197	0.143096	0.114644	0.138075	0.0677824	0.124686	0.266109	0.155649	0.107113	0.133054	0.116318
	22	1.85804	1.8492	1.79836	2.02047	1.82766	1.74989	1.84252	1.74515	1.56269	1.75894	2.05386	1.96165	1.65963	1.64132	1.96919	1.76713	1.83929	1.85373	1.90866	1.58595	1.66523	1.99978	1.69841	1.99957	1.8729	1.87807	1.59263	1.61827	1.86967	1.77014	1.86988	1.7947	1.93063	1.46058	1.75312	2.41857	1.86859	1.49914	1.88302	1.65231	2.08595	1.4776	1.88259	2.58746	1.84533	1.45325	1.78199	1.72016
	23	10.4	14.4	15.3	12	10.4	14.4	15.3	20	18.4	22.1	16.4	20	18.4	22.1	19.4	18.7	25.7	17.4	19.4	18.7	25.7	24.7	18.4	24	21	17.3	18.4	24	14.3	15.7	17.7	15	16.8	19.9	16.3	120.7	12.8	16.2	17.7	13.3	12.8	16.2	17.7	110.8	21.4	27.1	27.9	22.4
	24	5.44681	4.68085	5.46809	4.87234	5.44681	4.68085	5.46809	5.38298	6.70213	8.31915	6.25532	5.38298	6.70213	8.31915	4.85106	6.10638	7.7234	6.12766	4.85106	6.10638	7.7234	9.21277	10.2979	8.7234	7.85106	8.85106	10.2979	8.7234	6.82979	8.23404	7.89362	6.19149	7.48936	6.93617	7.61702	21.4255	7.31915	6.80851	7.44681	6.14894	7.31915	6.80851	7.44681	20.0213	8.53191	9.25532	8.95745	7.42553
	25	4.94	3.78	4.8	3.1	4.94	3.78	4.8	6.68	6.18	6.9	4.98	6.68	6.18	6.9	6.86	5.96	6.68	4.76	6.86	5.96	6.68	8.14	6.16	7.18	6.38	7.92	6.16	7.18	7.58	5.16	5.66	6.8	7.44	5.82	6.4	25.8	5.56	4.82	5.42	4.2	5.56	4.82	5.42	24.08	8.06	7.92	7.28	6.74
	26	27	25	41	14	27	25	41	67	60	82	38	67	60	82	58	69	75	43	58	69	75	183	77	141	54	118	77	141	56	57	82	39	61	54	107	2288	26	41	28	13	26	41	28	2215	140	84	134	62
	27	1.05357	1.02679	1.28571	0.875	1.125	1.03571	1.28571	1.375	1.20536	1.57143	0.946429	1.375	1.20536	1.57143	1.42857	1.16071	1.5625	1.0625	1.4375	1.16071	1.5625	3.4375	1.40179	2.4375	1.625	2.45536	1.40179	2.45536	1.49107	1.00893	1.48214	1	1.3125	1.05357	1.66964	8.73214	1.41964	1.11607	1.47321	1.27679	1.44643	1.11607	1.47321	7.3125	2.1875	1.30357	2.02679	1.32143
	28	2.38929	2.13625	1.47932	2.28954	2.02676	1.95864	1.74939	2.18248	2.10462	2.55961	1.75669	2.44769	2.09976	2.48418	2.20438	1.6326	2.81509	1.99513	2.10219	1.72263	2.85158	3.42579	2.61071	4.0073	2.75182	3.19465	2.61071	3.98783	2.21411	1.3674	2.86375	2.05839	2.31387	1.48418	2.05109	7.06569	2.27251	1.84428	2.35766	1.71533	2	2.01946	2.32117	7.68127	2.51338	1.58637	2.69343	1.79075
	29	2.45851	1.96058	1.93361	1.59129	1.78838	1.6556	1.37967	2.71162	1.57054	1.41494	1.89212	2.06432	1.82158	1.54564	2.77593	1.51245	2.13278	1.5332	2.54149	1.83195	1.62241	2.92531	1.76556	2.51037	1.04979	3.16598	1.74896	1.59959	3.07469	1.21992	1.86515	1.39834	2.47925	0.914938	1.40456	7.63693	2.97303	1.27801	2.25519	1.29461	3.15353	1.47925	1.75726	7.28838	3.38797	1.82988	1.47925	1.6971
	30	0.164967	0.129574	0.180564	0.142172	0.176365	0.139172	0.15057	0.146371	0.113377	0.169766	0.136173	0.166167	0.121776	0.166167	0.153569	0.0857828	0.172166	0.109778	0.168566	0.139172	0.170366	0.188362	0.145771	0.174565	0.130774	0.169766	0.137373	0.176365	0.193761	0.118176	0.164367	0.0989802	0.154169	0.130174	0.169766	0.362927	0.170366	0.128974	0.158368	0.142172	0.169166	0.130774	0.183563	0.285543	0.185963	0.167966	0.168566	0.122975
	Average	7.19433	6.9021	7.73463	5.1747	7.15084	6.8525	7.71528	12.6439	12.1902	15.6078	10.636	12.6214	12.1933	15.6073	11.8407	13.2002	14.2091	10.3925	11.8198	13.1729	14.1681	20.6277	13.7998	18.6252	12.7165	13.4754	13.7752	18.5627	9.48195	9.1276	11.7572	11.7158	10.6792	10.0693	14.4123	129.551	7.59894	7.35723	9.86726	6.74307	7.58167	7.32901	9.81862	122.365	15.6506	14.1124	19.4781	12.9744
[truncated: 38 more columns]
