# Supplementary material for: Dynamic performance–Energy tradeoff consolidation with contention-aware resource provisioning in containerized clouds
Source: PLoS One. 2022 Jan 20;17(1):e0261856. doi: 10.1371/journal.pone.0261856 (PMC8775309; doi:10.1371/journal.pone.0261856)
Supplement: S2 Table — (XLSX) [file pone.0261856.s007.xlsx]

## Sheet: SetCoverage(best)
			BF_MinTask_Prop	FF_MinTask_Prop	MaxSLAv_MinTask_Prop	MinAW_MinTask_Prop	MinSLAv_MinTask_Prop	WF_MinTask_Prop	FF_MinTask_Prio	MinAW_MinTask_Prio	WF_MinTask_Prio	Average best	Rank	Average all	Rank
1	60	BF_MinTask_Prop	1	0.233333	0.2	0.0666667	0.266667	0.0666667	0.433333	0.3	0.266667	0.314815	3	0.544186	1
2	62	FF_MinTask_Prop	0.0333333	1	0.1	0.0666667	0.166667	0.0666667	0.2	0.166667	0.166667	0.218519	7	0.431783	7
3	64	MaxSLAv_MinTask_Prop	0	0.2	1	0.133333	0.2	0.0333333	0.3	0.3	0.166667	0.259259	4	0.463953	3
4	66	MinAW_MinTask_Prop	0.1	0.233333	0.266667	1	0.2	0.166667	0.3	0.4	0.266667	0.325926	2	0.461628	4
5	68	MinSLAv_MinTask_Prop	0.1	0.133333	0.3	0.0333333	1	0	0.233333	0.233333	0.2	0.248148	5	0.45	6
6	72	WF_MinTask_Prop	0.1	0.3	0.3	0.2	0.166667	1	0.3	0.366667	0.266667	0.333333	1	0.515891	2
7	76	FF_MinTask_Prio	0.1	0.0666667	0.133333	0.1	0.133333	0	1	0.133333	0.0666667	0.192593	8	0.412791	8
8	80	MinAW_MinTask_Prio	0.1	0.0333333	0.0666667	0.0666667	0.0666667	0.0333333	0.166667	1	0.0666667	0.177778	9	0.402326	9
9	86	WF_MinTask_Prio	0.0666667	0.133333	0.1	0.0333333	0.1	0.0333333	0.266667	0.333333	1	0.22963	6	0.456589	5
		Average best	0.177778	0.259259	0.274074	0.188889	0.255556	0.155556	0.355556	0.359259	0.274074
		Rank	2	5	6	3	4	1	7	8	6
		Average all	0.0215686	0.034902	0.0352941	0.0231373	0.0329412	0.02	0.0494118	0.0501961	0.027451
		Rank	2	6	6	3	5	1	7	8	4

## Sheet: SetCoverage(%)
		1	2	3	4	5	6	7	8	9	10	11	12	13	14	15	16	17	18	19	20	21	22	23	24	25	26	27	28	29	30	31	32	33	34	35	36	37	38	39	40	41	42	43	44	45	46	47	48
		BF_MaxCap_MinSLAv	BF_MinCap_MinSLAv	BF_MinSLAv_MinSLAv	BF_MinTask_MinSLAv	BF_MaxCap_MinTask	BF_MinCap_MinTask	BF_MinSLAv_MinTask	FF_MaxCap_MinSLAv	FF_MinCap_MinSLAv	FF_MinSLAv_MinSLAv	FF_MinTask_MinSLAv	FF_MaxCap_MinTask	FF_MinCap_MinTask	FF_MinSLAv_MinTask	MaxSLAv_MaxCap_MinSLAv	MaxSLAv_MinCap_MinSLAv	MaxSLAv_MinSLAv_MinSLAv	MaxSLAv_MinTask_MinSLAv	MaxSLAv_MaxCap_MinTask	MaxSLAv_MinCap_MinTask	MaxSLAv_MinSLAv_MinTask	MinAW_MaxCap_MinSLAv	MinAW_MinCap_MinSLAv	MinAW_MinSLAv_MinSLAv	MinAW_MinTask_MinSLAv	MinAW_MaxCap_MinTask	MinAW_MinCap_MinTask	MinAW_MinSLAv_MinTask	MinSLAv_MaxCap_MinSLAv	MinSLAv_MinCap_MinSLAv	MinSLAv_MinSLAv_MinSLAv	MinSLAv_MinTask_MinSLAv	MinSLAv_MaxCap_MinTask	MinSLAv_MinCap_MinTask	MinSLAv_MinSLAv_MinTask	Rand	Rand_MaxCap_MinSLAv	Rand_MinCap_MinSLAv	Rand_MinSLAv_MinSLAv	Rand_MinTask_MinSLAv	Rand_MaxCap_MinTask	Rand_MinCap_MinTask	Rand_MinSLAv_MinTask	RR	WFit_MaxCap_MinSLAv	WFit_MinCap_MinSLAv	WFit_MinSLAv_MinSLAv	WFit_MinTask_MinSLAv
1	BF_MaxCap_MinSLAv	1	0.0666667	0.166667	0	0.366667	0.0666667	0.166667	0.233333	0.166667	0.2	0.166667	0.166667	0.133333	0.2	0.266667	0.233333	0.166667	0.0666667	0.133333	0.2	0.133333	0.4	0.566667	0.6	0.433333	0.366667	0.566667	0.5	0.233333	0.3	0.366667	0.166667	0.166667	0.233333	0.3	0.9	0.333333	0.233333	0.2	0.233333	0.266667	0.2	0.233333	0.833333	0.366667	0.333333	0.4	0.3
2	BF_MinCap_MinSLAv	0.0666667	1	0.166667	0.0333333	0	0.366667	0.0666667	0.1	0.1	0.133333	0.133333	0.0666667	0.1	0.133333	0.133333	0.166667	0.133333	0.133333	0.0333333	0.1	0.133333	0.166667	0.433333	0.266667	0.266667	0.1	0.4	0.266667	0.166667	0.133333	0.2	0.133333	0.0333333	0.1	0.1	0.966667	0.0666667	0.133333	0.0333333	0.0666667	0.0333333	0.1	0.0333333	0.933333	0.2	0.233333	0.333333	0.133333
3	BF_MinSLAv_MinSLAv	0.0666667	0.1	1	0.0333333	0.0333333	0.0666667	0.433333	0.0666667	0.0666667	0.166667	0.1	0.1	0.0666667	0.166667	0.2	0.2	0.2	0.1	0.133333	0.166667	0.166667	0.266667	0.5	0.533333	0.266667	0.3	0.466667	0.5	0.133333	0.133333	0.3	0.1	0.0666667	0.133333	0.3	0.966667	0.133333	0.233333	0.0666667	0.1	0.0666667	0.166667	0.1	0.933333	0.3	0.3	0.333333	0.166667
4	BF_MinTask_MinSLAv	0.0666667	0.166667	0.1	1	0.1	0.133333	0.133333	0.133333	0.233333	0.233333	0.3	0.1	0.266667	0.2	0.233333	0.3	0.2	0.166667	0.133333	0.3	0.166667	0.3	0.466667	0.5	0.5	0.3	0.5	0.466667	0.166667	0.3	0.2	0.2	0.166667	0.233333	0.233333	0.9	0.266667	0.366667	0.233333	0.1	0.166667	0.233333	0.2	0.833333	0.3	0.433333	0.433333	0.466667
5	BF_MaxCap_MinTask	0.433333	0.133333	0.366667	0.1	1	0.0666667	0.166667	0.266667	0.233333	0.233333	0.166667	0.166667	0.3	0.233333	0.3	0.233333	0.266667	0.266667	0.133333	0.233333	0.233333	0.433333	0.533333	0.533333	0.433333	0.366667	0.533333	0.466667	0.3	0.366667	0.4	0.2	0.233333	0.233333	0.366667	0.966667	0.433333	0.266667	0.3	0.3	0.3	0.166667	0.233333	0.966667	0.466667	0.366667	0.5	0.3
6	BF_MinCap_MinTask	0.233333	0.566667	0.333333	0.2	0.1	1	0.166667	0.166667	0.266667	0.3	0.233333	0.0666667	0.1	0.233333	0.233333	0.333333	0.366667	0.233333	0.0666667	0.166667	0.2	0.266667	0.633333	0.466667	0.433333	0.1	0.533333	0.333333	0.266667	0.2	0.233333	0.2	0.1	0.1	0.2	1	0.233333	0.3	0.166667	0.233333	0.1	0.133333	0.133333	0.933333	0.433333	0.433333	0.433333	0.266667
7	BF_MinSLAv_MinTask	0.2	0.266667	0.6	0.233333	0.2	0.0666667	1	0.266667	0.266667	0.433333	0.3	0.133333	0.133333	0.233333	0.266667	0.366667	0.4	0.233333	0.133333	0.233333	0.3	0.433333	0.633333	0.666667	0.433333	0.233333	0.533333	0.6	0.233333	0.233333	0.5	0.233333	0.166667	0.1	0.4	0.966667	0.233333	0.266667	0.166667	0.133333	0.166667	0.166667	0.166667	0.966667	0.5	0.433333	0.433333	0.333333
8	FF_MaxCap_MinSLAv	0.1	0.0333333	0.166667	0.0333333	0.0666667	0	0.0333333	1	0.0666667	0.133333	0.0333333	0.366667	0.0333333	0.0666667	0.233333	0.133333	0.433333	0.0666667	0.1	0.0666667	0.233333	0.433333	0.333333	0.466667	0.3	0.266667	0.3	0.433333	0.2	0.2	0.266667	0.0666667	0.0333333	0.1	0.2	0.966667	0.133333	0.166667	0.166667	0.0333333	0.0333333	0.1	0.1	0.933333	0.4	0.266667	0.5	0.2
9	FF_MinCap_MinSLAv	0.0333333	0.0333333	0.0333333	0	0	0	0.0333333	0.0333333	1	0.0333333	0.0333333	0.0333333	0.5	0.0666667	0.0666667	0.133333	0.0333333	0	0.0333333	0.1	0.0333333	0.166667	0.433333	0.366667	0.233333	0.166667	0.4	0.3	0.133333	0.166667	0.0666667	0.0333333	0	0.0666667	0.0666667	0.866667	0	0.166667	0	0.0333333	0	0.1	0.0333333	0.8	0.166667	0.266667	0.233333	0.1
10	FF_MinSLAv_MinSLAv	0.133333	0.0333333	0.166667	0.0666667	0.0333333	0.0333333	0.0333333	0.0333333	0.1	1	0.1	0	0	0.5	0.1	0.1	0.233333	0.1	0	0	0.133333	0.3	0.333333	0.433333	0.233333	0.133333	0.266667	0.366667	0.233333	0.133333	0.233333	0.0666667	0.0333333	0.0333333	0.166667	0.966667	0.166667	0.133333	0.1	0.0666667	0.0333333	0.0333333	0.0666667	0.933333	0.333333	0.3	0.433333	0.166667
11	FF_MinTask_MinSLAv	0.0666667	0.133333	0.1	0.1	0	0.1	0.0333333	0.0666667	0.266667	0.166667	1	0.0333333	0.233333	0.133333	0.166667	0.166667	0.2	0.1	0.0666667	0.166667	0.166667	0.3	0.533333	0.4	0.366667	0.166667	0.5	0.333333	0.2	0.166667	0.133333	0.1	0.0333333	0.2	0.2	0.966667	0.133333	0.233333	0.166667	0.0666667	0.0333333	0.166667	0.1	0.866667	0.166667	0.466667	0.266667	0.366667
12	FF_MaxCap_MinTask	0.1	0.0666667	0.1	0.1	0.0666667	0	0.0333333	0.466667	0.1	0.166667	0.166667	1	0.0333333	0.133333	0.166667	0.133333	0.3	0.0666667	0.133333	0.0666667	0.266667	0.4	0.333333	0.533333	0.333333	0.3	0.333333	0.466667	0.266667	0.2	0.3	0.0333333	0.0666667	0.0666667	0.233333	0.966667	0.166667	0.166667	0.1	0.1	0.1	0.1	0.133333	0.966667	0.433333	0.266667	0.466667	0.166667
13	FF_MinCap_MinTask	0.0666667	0.1	0.2	0.133333	0.1	0.0333333	0.0666667	0.1	0.633333	0.2	0.166667	0.0333333	1	0.0666667	0.133333	0.2	0.166667	0.1	0.0333333	0.0666667	0.0666667	0.233333	0.5	0.366667	0.3	0.133333	0.466667	0.4	0.133333	0.133333	0.0666667	0.0666667	0.0333333	0.0666667	0.0666667	1	0.166667	0.133333	0.166667	0.1	0.0333333	0.133333	0.0666667	0.966667	0.2	0.366667	0.266667	0.166667
14	FF_MinSLAv_MinTask	0.166667	0.133333	0.166667	0.1	0.1	0.0666667	0	0.133333	0.166667	0.7	0.2	0.0666667	0.0666667	1	0.166667	0.166667	0.366667	0.166667	0.0666667	0.0333333	0.166667	0.4	0.333333	0.566667	0.3	0.166667	0.266667	0.366667	0.233333	0.2	0.233333	0.133333	0.0666667	0	0.233333	1	0.2	0.1	0.2	0.1	0.0666667	0.0333333	0.0666667	0.933333	0.433333	0.366667	0.433333	0.3
15	MaxSLAv_MaxCap_MinSLAv	0.0666667	0	0.0666667	0.0333333	0	0	0	0.233333	0.0333333	0.166667	0.0333333	0.133333	0.0333333	0.166667	1	0.0666667	0.2	0.0333333	0.0333333	0.0333333	0.2	0.433333	0.3	0.366667	0.3	0.233333	0.266667	0.366667	0.1	0.0666667	0.2	0	0.133333	0.0666667	0.2	0.9	0.1	0.133333	0.133333	0	0.0333333	0.0666667	0.1	0.8	0.366667	0.333333	0.4	0.2
16	MaxSLAv_MinCap_MinSLAv	0.1	0.0666667	0.1	0	0	0	0.0333333	0	0.266667	0.0333333	0.0333333	0	0.1	0.0333333	0.166667	1	0.0666667	0.0333333	0.0666667	0.466667	0.0333333	0.2	0.4	0.366667	0.266667	0.1	0.4	0.3	0.133333	0.133333	0.133333	0.1	0.0333333	0.1	0.1	1	0.1	0.1	0.0333333	0.0666667	0	0.0666667	0.0333333	0.933333	0.2	0.266667	0.3	0.266667
17	MaxSLAv_MinSLAv_MinSLAv	0.0333333	0.0666667	0.0333333	0.0333333	0	0.0666667	0	0.0333333	0.1	0.1	0.0333333	0.0333333	0.0666667	0.1	0.166667	0.1	1	0.0333333	0.0333333	0.0666667	0.4	0.266667	0.266667	0.333333	0.2	0.133333	0.2	0.3	0.2	0.133333	0.166667	0.0666667	0.0333333	0.0333333	0.0666667	0.933333	0.0666667	0.1	0.0666667	0.0333333	0.0666667	0.0666667	0.0666667	0.866667	0.2	0.233333	0.333333	0.133333
18	MaxSLAv_MinTask_MinSLAv	0.166667	0.166667	0.1	0	0.0666667	0.133333	0.1	0.166667	0.3	0.166667	0.166667	0.0666667	0.233333	0.2	0.233333	0.333333	0.266667	1	0.166667	0.3	0.2	0.433333	0.6	0.533333	0.5	0.3	0.666667	0.433333	0.233333	0.266667	0.166667	0.233333	0.1	0.266667	0.3	0.966667	0.266667	0.3	0.3	0.166667	0.133333	0.166667	0.233333	0.966667	0.333333	0.466667	0.433333	0.533333
19	MaxSLAv_MaxCap_MinTask	0.0666667	0.0333333	0.0666667	0.0666667	0.0666667	0	0	0.233333	0.1	0.133333	0.166667	0.2	0.0666667	0.133333	0.2	0.0666667	0.266667	0.1	1	0.0333333	0.266667	0.466667	0.333333	0.5	0.266667	0.366667	0.333333	0.433333	0.266667	0.0666667	0.233333	0	0.133333	0.1	0.233333	0.966667	0.2	0.133333	0.166667	0.0666667	0.1	0.0666667	0.166667	0.966667	0.466667	0.3	0.5	0.266667
20	MaxSLAv_MinCap_MinTask	0.133333	0.0666667	0.2	0.133333	0.1	0.0666667	0.0666667	0.133333	0.266667	0.133333	0.1	0	0.166667	0.0333333	0.233333	0.633333	0.2	0.133333	0.1	1	0.0666667	0.333333	0.533333	0.5	0.466667	0.1	0.433333	0.366667	0.2	0.2	0.233333	0.1	0.0666667	0.133333	0.133333	0.966667	0.166667	0.166667	0.1	0.233333	0	0.0666667	0.0666667	0.933333	0.4	0.333333	0.366667	0.366667
21	MaxSLAv_MinSLAv_MinTask	0.166667	0.2	0.233333	0.166667	0.2	0.133333	0.0666667	0.2	0.133333	0.233333	0.233333	0.1	0.1	0.166667	0.233333	0.233333	0.8	0.2	0.1	0.1	1	0.4	0.333333	0.533333	0.366667	0.133333	0.233333	0.4	0.266667	0.3	0.266667	0.1	0.133333	0.0333333	0.1	1	0.333333	0.166667	0.2	0.133333	0.0666667	0.0666667	0.166667	1	0.4	0.4	0.4	0.4
22	MinAW_MaxCap_MinSLAv	0.0666667	0	0	0.0333333	0	0	0	0.0333333	0.0333333	0	0.0333333	0	0	0	0	0.0333333	0.0333333	0	0	0	0	1	0.133333	0.133333	0.0333333	0	0.166667	0.0666667	0.1	0.0333333	0.0666667	0.0333333	0	0	0	0.9	0	0.0333333	0	0.0666667	0	0	0.0333333	0.866667	0.0666667	0.0333333	0.0666667	0.0333333
23	MinAW_MinCap_MinSLAv	0.0666667	0	0.0666667	0.0666667	0	0	0.0333333	0	0.1	0.0666667	0.0333333	0	0	0.0333333	0.0333333	0	0.1	0.0333333	0	0	0.0333333	0.133333	1	0.1	0	0.0333333	0.566667	0.0666667	0.0666667	0.0333333	0.0333333	0.0333333	0	0.0333333	0	0.966667	0.1	0.0333333	0.0333333	0	0	0	0.0333333	0.933333	0	0.0666667	0.0666667	0.0666667
24	MinAW_MinSLAv_MinSLAv	0.0666667	0	0.0333333	0	0	0	0	0.0666667	0.0333333	0	0	0.0333333	0	0	0.0666667	0	0	0	0	0	0	0.166667	0.133333	1	0	0	0.133333	0.466667	0.0333333	0	0	0.0333333	0.0333333	0	0	0.9	0.0333333	0	0	0	0	0	0	0.9	0.0666667	0.0666667	0.166667	0
25	MinAW_MinTask_MinSLAv	0.1	0	0.1	0	0	0	0	0.0333333	0.0333333	0.0333333	0.133333	0	0	0	0.1	0.1	0.0333333	0.133333	0	0.0666667	0	0.166667	0.3	0.266667	1	0	0.3	0.2	0.133333	0.0666667	0.1	0.0666667	0	0.0666667	0	0.933333	0.166667	0.0666667	0.0666667	0.0333333	0	0	0	0.933333	0.0333333	0.166667	0.133333	0.133333
26	MinAW_MaxCap_MinTask	0.1	0.0333333	0.1	0.1	0.133333	0	0.0333333	0.133333	0.0333333	0.0666667	0.1	0.133333	0.0333333	0.0333333	0.166667	0	0.166667	0.133333	0.0333333	0	0.1	0.433333	0.366667	0.433333	0.166667	1	0.333333	0.233333	0.166667	0.0333333	0.0666667	0.1	0.0333333	0	0.0333333	0.966667	0.2	0	0.1	0.0333333	0.0333333	0	0.1	0.966667	0.366667	0.166667	0.3	0.0666667
27	MinAW_MinCap_MinTask	0.166667	0.133333	0.133333	0.166667	0	0.0666667	0.0333333	0.1	0.133333	0.2	0.133333	0.0666667	0.0666667	0.0333333	0.166667	0.2	0.2	0.1	0	0	0.0333333	0.2	0.833333	0.266667	0.133333	0.0666667	1	0.0666667	0.166667	0.133333	0.133333	0.1	0.0666667	0	0.0666667	1	0.233333	0.133333	0.166667	0.1	0.0333333	0.0333333	0.0333333	0.966667	0.233333	0.166667	0.133333	0.133333
28	MinAW_MinSLAv_MinTask	0.0666667	0.0666667	0.133333	0.0666667	0.0333333	0.0333333	0	0.1	0.0333333	0.0333333	0.0333333	0	0.0666667	0	0.133333	0.0666667	0.0666667	0.1	0	0	0	0.166667	0.233333	0.6	0	0.0333333	0.2	1	0.133333	0.0333333	0.0333333	0.0333333	0	0	0.0333333	0.966667	0.1	0.0333333	0.0666667	0.0333333	0	0	0	0.966667	0.233333	0.1	0.3	0.0333333
29	MinSLAv_MaxCap_MinSLAv	0.0333333	0.0333333	0.0666667	0.0333333	0.0333333	0.0333333	0.0333333	0.1	0.133333	0.133333	0	0.1	0.1	0.133333	0.1	0.1	0.166667	0.0666667	0.1	0.1	0.133333	0.433333	0.366667	0.433333	0.4	0.3	0.366667	0.4	1	0.1	0.133333	0.0666667	0	0.133333	0.133333	0.933333	0.0666667	0.0666667	0.133333	0	0.0333333	0.0333333	0.133333	0.9	0.4	0.266667	0.433333	0.266667
30	MinSLAv_MinCap_MinSLAv	0.0333333	0.1	0.0666667	0	0	0.0666667	0.0666667	0.0666667	0.0666667	0.1	0	0.0333333	0.0666667	0.1	0.0333333	0.133333	0.133333	0.0666667	0	0.1	0.1	0.2	0.466667	0.4	0.2	0.1	0.5	0.366667	0.0666667	1	0.0666667	0.1	0.0666667	0.1	0.1	0.866667	0.0666667	0.0666667	0.0333333	0.0666667	0.0333333	0.0333333	0.0333333	0.8	0.2	0.333333	0.433333	0.266667
31	MinSLAv_MinSLAv_MinSLAv	0.1	0.0666667	0.0666667	0.0666667	0	0.0333333	0.0333333	0.1	0.133333	0.133333	0.1	0.0333333	0.0666667	0.133333	0.133333	0.1	0.133333	0.0333333	0.0666667	0.1	0.133333	0.366667	0.366667	0.466667	0.166667	0.2	0.333333	0.4	0.133333	0.0666667	1	0.1	0.0333333	0.0666667	0.1	0.966667	0.133333	0.0333333	0.1	0	0	0.0333333	0.0333333	0.9	0.266667	0.266667	0.366667	0.1
32	MinSLAv_MinTask_MinSLAv	0.0333333	0.133333	0.2	0.1	0	0.1	0.1	0.1	0.2	0.1	0.1	0.0666667	0.166667	0.1	0.1	0.166667	0.266667	0.0333333	0.0666667	0.133333	0.166667	0.266667	0.433333	0.366667	0.3	0.133333	0.466667	0.3	0.2	0.133333	0.166667	1	0.0333333	0.166667	0.166667	0.933333	0.1	0.166667	0.0666667	0.1	0.0666667	0.133333	0.1	0.866667	0.3	0.3	0.333333	0.266667
33	MinSLAv_MaxCap_MinTask	0.133333	0	0.166667	0.0333333	0	0	0.0333333	0.2	0.1	0.2	0.0666667	0.1	0.0666667	0.2	0.266667	0.1	0.333333	0.1	0.133333	0.0666667	0.266667	0.5	0.433333	0.5	0.366667	0.266667	0.366667	0.4	0.233333	0.166667	0.2	0.0333333	1	0.0333333	0.233333	1	0.166667	0.1	0.133333	0.0333333	0.0333333	0.0333333	0.1	1	0.5	0.266667	0.433333	0.2
34	MinSLAv_MinCap_MinTask	0.233333	0.133333	0.233333	0.133333	0.0333333	0.0333333	0	0.0666667	0.3	0.166667	0.166667	0.0666667	0.133333	0.0333333	0.166667	0.266667	0.3	0.0666667	0.0666667	0.133333	0.1	0.266667	0.433333	0.4	0.3	0.0666667	0.366667	0.266667	0.166667	0.2	0.2	0.133333	0.1	1	0.0666667	1	0.233333	0.133333	0.133333	0.133333	0.1	0.0666667	0.166667	0.966667	0.3	0.333333	0.3	0.233333
35	MinSLAv_MinSLAv_MinTask	0.1	0.1	0.166667	0.0333333	0.133333	0	0.0333333	0.133333	0.166667	0.166667	0.133333	0.0333333	0.1	0.0666667	0.133333	0.133333	0.233333	0.166667	0.0666667	0.0666667	0.1	0.4	0.4	0.433333	0.233333	0.0666667	0.333333	0.333333	0.233333	0.133333	0.2	0.1	0.133333	0.0333333	1	1	0.166667	0.133333	0.0666667	0.1	0.0333333	0.1	0.0666667	0.933333	0.2	0.266667	0.466667	0.1
36	Rand	0	0	0	0	0	0	0	0	0	0	0	0	0	0	0	0	0	0	0	0	0	0	0	0	0	0	0	0	0	0	0	0	0	0	0	1	0	0	0	0	0	0	0	0	0	0	0	0
37	Rand_MaxCap_MinSLAv	0.0333333	0	0.0333333	0.0333333	0.0333333	0	0	0.0333333	0.1	0.0333333	0	0.1	0.0666667	0.0333333	0.1	0.1	0.166667	0	0.1	0.1	0.1	0.333333	0.366667	0.466667	0.333333	0.2	0.4	0.4	0.166667	0.1	0.133333	0.0333333	0.0333333	0.1	0.2	0.966667	1	0.0333333	0.0666667	0.0666667	0.366667	0.0333333	0.1	0.933333	0.3	0.2	0.333333	0.266667
38	Rand_MinCap_MinSLAv	0.0333333	0.0333333	0.1	0.0666667	0.0333333	0	0.0333333	0	0.166667	0.133333	0.0333333	0.0333333	0.133333	0.0333333	0.166667	0.166667	0.1	0.0666667	0.1	0.133333	0.1	0.133333	0.4	0.233333	0.233333	0.0666667	0.366667	0.166667	0.1	0.0666667	0.1	0.0333333	0	0.0666667	0.2	0.9	0.0666667	1	0.0666667	0.0666667	0	0.5	0.0333333	0.8	0.2	0.3	0.2	0.166667
39	Rand_MinSLAv_MinSLAv	0.1	0.0333333	0.0666667	0	0.0666667	0.0333333	0.0333333	0.0666667	0.0333333	0.133333	0.0333333	0	0	0.166667	0.1	0.0333333	0.166667	0	0	0.0333333	0.166667	0.3	0.5	0.533333	0.333333	0.2	0.5	0.433333	0.166667	0.0333333	0.1	0.0666667	0.0666667	0.0666667	0.2	0.966667	0.166667	0.1	1	0.1	0	0.0333333	0.466667	0.966667	0.233333	0.266667	0.366667	0.1
40	Rand_MinTask_MinSLAv	0.133333	0.1	0.133333	0.133333	0.133333	0.0666667	0.0666667	0.1	0.2	0.166667	0.2	0.0333333	0.2	0.1	0.2	0.233333	0.166667	0.133333	0.0666667	0.266667	0.0333333	0.366667	0.566667	0.466667	0.4	0.166667	0.533333	0.433333	0.2	0.2	0.166667	0.166667	0.1	0.166667	0.233333	0.966667	0.2	0.2	0.166667	1	0.133333	0.166667	0.2	0.9	0.233333	0.366667	0.3	0.466667
41	Rand_MaxCap_MinTask	0.0666667	0.0666667	0.0666667	0.1	0.166667	0	0.0333333	0.2	0.133333	0.1	0.0666667	0.0666667	0.1	0.0666667	0.2	0.133333	0.233333	0.1	0.1	0.1	0.133333	0.366667	0.433333	0.533333	0.4	0.233333	0.366667	0.433333	0.3	0.2	0.233333	0.0666667	0.0666667	0.133333	0.2	1	0.633333	0.0666667	0.166667	0.133333	1	0.1	0.133333	1	0.433333	0.266667	0.433333	0.3
42	Rand_MinCap_MinTask	0.233333	0.133333	0.233333	0.166667	0.1	0.1	0.0666667	0.133333	0.266667	0.166667	0.266667	0	0.166667	0.0666667	0.233333	0.3	0.266667	0.233333	0.1	0.166667	0.0666667	0.2	0.633333	0.366667	0.366667	0.0666667	0.533333	0.266667	0.2	0.233333	0.133333	0.166667	0.0333333	0.0333333	0.233333	0.966667	0.166667	0.633333	0.2	0.166667	0.0333333	1	0.133333	0.966667	0.3	0.4	0.3	0.333333
43	Rand_MinSLAv_MinTask	0.1	0.133333	0.133333	0.1	0.0666667	0.0666667	0	0.1	0.133333	0.233333	0.166667	0	0.0666667	0.133333	0.133333	0.2	0.3	0.0666667	0	0.0666667	0.133333	0.4	0.666667	0.566667	0.466667	0.2	0.5	0.466667	0.233333	0.133333	0.2	0.0666667	0.0333333	0.0666667	0.2	1	0.2	0.166667	0.533333	0.1	0.0333333	0.0666667	1	0.966667	0.366667	0.4	0.433333	0.233333
44	RR	0	0	0	0	0	0	0	0	0	0	0	0	0	0	0	0	0	0	0	0	0	0	0	0	0	0	0	0	0	0	0	0	0	0	0	0.433333	0	0	0	0	0	0	0	1	0	0	0	0
45	WFit_MaxCap_MinSLAv	0.0333333	0	0.0333333	0	0.0333333	0	0	0.1	0	0.0666667	0	0.0666667	0	0.0666667	0.0333333	0	0.133333	0.0333333	0	0	0.133333	0.2	0.166667	0.233333	0.0666667	0.0333333	0.166667	0.2	0.0666667	0	0.0666667	0.0666667	0	0	0.0333333	0.933333	0.0333333	0	0	0	0	0	0	0.9	1	0.1	0.1	0.0666667
46	WFit_MinCap_MinSLAv	0.166667	0.0666667	0.1	0.0666667	0.0333333	0	0	0.1	0.1	0.0666667	0.133333	0.0333333	0	0.0666667	0.133333	0.1	0.133333	0.0666667	0	0.0333333	0.0333333	0.166667	0.3	0.166667	0.1	0	0.2	0.133333	0.133333	0.1	0.1	0.0666667	0	0	0.0333333	0.933333	0.1	0.0666667	0.0333333	0.0666667	0.0333333	0	0.0333333	0.9	0.166667	1	0.166667	0.0666667
47	WFit_MinSLAv_MinSLAv	0.0333333	0	0	0.0333333	0.0333333	0	0	0.0666667	0	0	0.0333333	0	0	0	0.1	0.0333333	0.0333333	0	0	0	0.0333333	0.2	0.1	0.166667	0.0666667	0	0.133333	0.0666667	0.0666667	0	0.0333333	0.0333333	0	0	0	0.9	0.0333333	0.0333333	0	0.0333333	0	0	0	0.9	0.0333333	0	1	0.0333333
48	WFit_MinTask_MinSLAv	0.0333333	0.133333	0.0666667	0	0	0.0333333	0	0.0333333	0.0333333	0.0666667	0.0333333	0	0	0	0.0666667	0.133333	0.0666667	0.0333333	0	0.0333333	0.0333333	0.166667	0.266667	0.3	0.1	0.0333333	0.233333	0.2	0.1	0.0666667	0.0333333	0	0	0	0	0.933333	0.133333	0	0.0333333	0	0	0	0	0.933333	0.166667	0.166667	0.166667	1
49	WFit_MaxCap_MinTask	0.1	0.0666667	0.0666667	0.0666667	0.1	0	0.0666667	0.166667	0.0666667	0.133333	0.0666667	0.133333	0.0333333	0.133333	0.133333	0.0333333	0.2	0.1	0.0666667	0	0.133333	0.2	0.266667	0.333333	0.1	0.1	0.2	0.233333	0.1	0.0333333	0.0666667	0.1	0	0.0333333	0.1	1	0.166667	0.0333333	0.133333	0.0333333	0.0666667	0	0.0666667	1	0.6	0.133333	0.166667	0.1
50	WFit_MinCap_MinTask	0.166667	0.1	0.2	0.1	0.133333	0	0	0.166667	0.2	0.233333	0.166667	0.0666667	0	0.133333	0.133333	0.166667	0.233333	0.133333	0.0666667	0.0666667	0.1	0.233333	0.3	0.3	0.2	0.0333333	0.233333	0.133333	0.233333	0.133333	0.133333	0.0666667	0.0666667	0	0.133333	1	0.2	0.133333	0.1	0.166667	0.0333333	0	0.133333	0.933333	0.266667	0.7	0.266667	0.166667
51	WFit_MinSLAv_MinTask	0.2	0.1	0.133333	0.1	0.1	0.0333333	0.0333333	0.166667	0.0666667	0.0666667	0.166667	0.1	0.0333333	0.0333333	0.133333	0.133333	0.1	0.133333	0.1	0	0	0.266667	0.266667	0.266667	0.1	0.0333333	0.166667	0.2	0.166667	0.1	0.1	0.166667	0.0666667	0	0.0666667	1	0.166667	0.133333	0.133333	0.166667	0.0666667	0.0333333	0.0333333	0.933333	0.233333	0.1	0.7	0
52	BF_MinTask_MinTask	0.2	0.3	0.3	0.533333	0.2	0.133333	0.166667	0.266667	0.4	0.433333	0.433333	0.166667	0.333333	0.266667	0.366667	0.433333	0.466667	0.333333	0.166667	0.266667	0.166667	0.466667	0.633333	0.7	0.6	0.366667	0.533333	0.466667	0.333333	0.366667	0.366667	0.333333	0.266667	0.266667	0.266667	1	0.466667	0.433333	0.4	0.166667	0.233333	0.333333	0.266667	0.966667	0.533333	0.633333	0.566667	0.5
53	FF_MinTask_MinTask	0.2	0.266667	0.266667	0.166667	0.1	0.133333	0.133333	0.2	0.333333	0.266667	0.733333	0.1	0.3	0.2	0.3	0.333333	0.4	0.3	0.1	0.266667	0.266667	0.433333	0.633333	0.566667	0.533333	0.166667	0.6	0.433333	0.3	0.3	0.266667	0.233333	0.1	0.233333	0.3	1	0.266667	0.466667	0.366667	0.3	0.0666667	0.3	0.266667	0.933333	0.366667	0.533333	0.466667	0.533333
54	MaxSLAv_MinTask_MinTask	0.2	0.266667	0.166667	0.133333	0.1	0.133333	0.133333	0.166667	0.333333	0.333333	0.333333	0.0666667	0.2	0.166667	0.3	0.466667	0.4	0.533333	0.166667	0.266667	0.2	0.533333	0.7	0.7	0.666667	0.333333	0.7	0.5	0.266667	0.333333	0.366667	0.3	0.166667	0.333333	0.266667	1	0.366667	0.3	0.366667	0.266667	0.166667	0.2	0.266667	0.966667	0.4	0.666667	0.533333	0.666667
55	MinAW_MinTask_MinTask	0.133333	0.166667	0.166667	0.133333	0.0333333	0.0666667	0	0.1	0.166667	0.2	0.166667	0	0.0333333	0	0.2	0.2	0.2	0.133333	0.0333333	0.0666667	0.0333333	0.2	0.466667	0.333333	0.2	0	0.333333	0.266667	0.2	0.2	0.166667	0.0666667	0	0.133333	0.0666667	1	0.2	0.1	0.133333	0.166667	0	0.0333333	0.1	0.933333	0.2	0.266667	0.2	0.4
56	MinSLAv_MinTask_MinTask	0.233333	0.233333	0.266667	0.133333	0.0666667	0.133333	0.166667	0.233333	0.233333	0.366667	0.333333	0.133333	0.2	0.166667	0.233333	0.4	0.366667	0.166667	0.166667	0.133333	0.166667	0.333333	0.6	0.5	0.5	0.166667	0.433333	0.4	0.233333	0.2	0.233333	0.733333	0.133333	0.2	0.2	1	0.233333	0.3	0.233333	0.2	0.0333333	0.2	0.166667	0.933333	0.433333	0.533333	0.366667	0.433333
57	Rand_MinTask_MinTask	0.266667	0.2	0.266667	0.233333	0.1	0.133333	0.1	0.166667	0.3	0.233333	0.333333	0.0333333	0.266667	0.166667	0.2	0.4	0.166667	0.166667	0.133333	0.266667	0.1	0.266667	0.633333	0.5	0.433333	0.233333	0.566667	0.466667	0.266667	0.3	0.266667	0.2	0.1	0.166667	0.266667	1	0.3	0.233333	0.133333	0.633333	0.2	0.1	0.2	1	0.3	0.466667	0.433333	0.466667
58	WFit_MinTask_MinTask	0.133333	0.133333	0.133333	0.166667	0.133333	0.1	0.0333333	0.166667	0.0666667	0.133333	0.1	0.133333	0	0	0.2	0.166667	0.166667	0.133333	0.133333	0.0333333	0.0333333	0.3	0.366667	0.433333	0.2	0.166667	0.3	0.3	0.166667	0.1	0.166667	0.133333	0.133333	0.0666667	0.1	1	0.233333	0.0666667	0.233333	0.1	0.0333333	0.0333333	0.0666667	0.966667	0.233333	0.266667	0.233333	0.7
59	BF_MinSLAv_Prop	0.4	0.366667	0.533333	0.333333	0.3	0.333333	0.333333	0.5	0.433333	0.466667	0.433333	0.366667	0.3	0.433333	0.433333	0.433333	0.4	0.333333	0.3	0.333333	0.266667	0.4	0.6	0.533333	0.433333	0.366667	0.433333	0.466667	0.466667	0.4	0.433333	0.433333	0.333333	0.233333	0.366667	1	0.433333	0.433333	0.433333	0.333333	0.333333	0.4	0.4	0.933333	0.566667	0.4	0.5	0.466667
60	BF_MinTask_Prop	0.566667	0.7	0.633333	0.566667	0.533333	0.6	0.533333	0.533333	0.733333	0.566667	0.666667	0.433333	0.633333	0.5	0.6	0.666667	0.6	0.6	0.5	0.533333	0.533333	0.533333	0.733333	0.666667	0.733333	0.4	0.733333	0.6	0.6	0.666667	0.533333	0.7	0.4	0.6	0.466667	1	0.566667	0.666667	0.666667	0.7	0.433333	0.5	0.566667	1	0.633333	0.733333	0.666667	0.633333
61	FF_MinSLAv_Prop	0.133333	0.1	0.1	0.1	0.0333333	0.0333333	0.0333333	0.133333	0.2	0.2	0.133333	0.0333333	0.0666667	0.0333333	0.1	0.133333	0.166667	0.1	0.0666667	0.0333333	0.0333333	0.233333	0.233333	0.3	0.233333	0.1	0.133333	0.133333	0.133333	0.133333	0.166667	0.1	0.1	0	0.0666667	0.933333	0.133333	0.133333	0.1	0.1	0	0	0.0333333	0.866667	0.233333	0.166667	0.166667	0.166667
62	FF_MinTask_Prop	0.4	0.666667	0.5	0.5	0.366667	0.533333	0.4	0.433333	0.6	0.5	0.5	0.333333	0.466667	0.366667	0.433333	0.633333	0.533333	0.433333	0.266667	0.466667	0.4	0.566667	0.766667	0.633333	0.566667	0.233333	0.566667	0.533333	0.566667	0.6	0.4	0.533333	0.366667	0.533333	0.433333	1	0.6	0.566667	0.433333	0.466667	0.333333	0.466667	0.433333	1	0.466667	0.6	0.566667	0.566667
63	MaxSLAv_MinSLAv_Prop	0.433333	0.5	0.533333	0.466667	0.4	0.433333	0.366667	0.5	0.5	0.466667	0.466667	0.366667	0.433333	0.4	0.466667	0.533333	0.466667	0.4	0.3	0.366667	0.333333	0.466667	0.566667	0.533333	0.466667	0.333333	0.433333	0.433333	0.533333	0.466667	0.4	0.466667	0.366667	0.3	0.333333	1	0.5	0.466667	0.5	0.4	0.333333	0.4	0.433333	0.933333	0.533333	0.466667	0.6	0.433333
64	MaxSLAv_MinTask_Prop	0.466667	0.6	0.566667	0.5	0.5	0.566667	0.433333	0.433333	0.6	0.533333	0.533333	0.4	0.533333	0.4	0.466667	0.6	0.5	0.566667	0.366667	0.466667	0.4	0.466667	0.666667	0.566667	0.633333	0.3	0.566667	0.6	0.5	0.6	0.533333	0.633333	0.433333	0.533333	0.4	1	0.533333	0.6	0.566667	0.6	0.4	0.5	0.433333	1	0.533333	0.6	0.533333	0.533333
65	MinAW_MinSLAv_Prop	0.4	0.333333	0.433333	0.3	0.233333	0.333333	0.233333	0.366667	0.333333	0.3	0.333333	0.266667	0.3	0.266667	0.4	0.366667	0.366667	0.233333	0.2	0.333333	0.2	0.5	0.533333	0.533333	0.366667	0.366667	0.466667	0.366667	0.366667	0.266667	0.366667	0.366667	0.266667	0.3	0.333333	1	0.5	0.4	0.366667	0.366667	0.333333	0.266667	0.266667	1	0.466667	0.433333	0.533333	0.433333
66	MinAW_MinTask_Prop	0.433333	0.566667	0.5	0.433333	0.4	0.466667	0.433333	0.466667	0.6	0.433333	0.533333	0.4	0.533333	0.433333	0.466667	0.633333	0.5	0.466667	0.366667	0.466667	0.366667	0.6	0.566667	0.633333	0.633333	0.3	0.533333	0.6	0.566667	0.533333	0.533333	0.533333	0.466667	0.533333	0.433333	1	0.533333	0.6	0.5	0.566667	0.4	0.5	0.5	1	0.566667	0.5	0.633333	0.566667
67	MinSLAv_MinSLAv_Prop	0.433333	0.333333	0.5	0.333333	0.266667	0.366667	0.333333	0.466667	0.433333	0.366667	0.4	0.366667	0.4	0.333333	0.366667	0.366667	0.366667	0.366667	0.3	0.333333	0.3	0.433333	0.533333	0.5	0.466667	0.333333	0.466667	0.4	0.433333	0.466667	0.433333	0.4	0.466667	0.3	0.333333	0.966667	0.433333	0.466667	0.366667	0.366667	0.366667	0.4	0.366667	0.966667	0.5	0.466667	0.533333	0.466667
68	MinSLAv_MinTask_Prop	0.433333	0.633333	0.533333	0.4	0.4	0.566667	0.4	0.4	0.6	0.5	0.5	0.366667	0.566667	0.433333	0.4	0.6	0.466667	0.433333	0.3	0.433333	0.366667	0.366667	0.766667	0.633333	0.633333	0.266667	0.7	0.566667	0.533333	0.633333	0.5	0.566667	0.366667	0.5	0.433333	1	0.5	0.6	0.466667	0.466667	0.3	0.533333	0.333333	1	0.6	0.633333	0.566667	0.566667
69	Rand_MinSLAv_Prop	0.0666667	0.0333333	0.1	0.0666667	0.0333333	0.0333333	0.0666667	0.1	0.0666667	0.133333	0.166667	0.1	0.0666667	0.1	0.1	0.166667	0.133333	0.166667	0.0333333	0.1	0.1	0.233333	0.266667	0.233333	0.2	0.166667	0.266667	0.166667	0.166667	0.133333	0.133333	0.1	0.0666667	0.133333	0.133333	0.966667	0.133333	0.166667	0.1	0.1	0.1	0.133333	0.1	0.933333	0.2	0.2	0.233333	0.166667
70	Rand_MinTask_Prop	0.2	0.233333	0.233333	0.166667	0.133333	0.133333	0.133333	0.2	0.366667	0.366667	0.366667	0.2	0.3	0.3	0.3	0.4	0.4	0.233333	0.2	0.266667	0.266667	0.333333	0.433333	0.5	0.366667	0.266667	0.333333	0.366667	0.333333	0.3	0.233333	0.266667	0.1	0.2	0.233333	1	0.3	0.3	0.133333	0.233333	0.133333	0.266667	0.233333	1	0.4	0.333333	0.4	0.333333
71	WF_MinSLAv_Prop	0.433333	0.366667	0.533333	0.366667	0.3	0.366667	0.333333	0.5	0.466667	0.5	0.433333	0.4	0.333333	0.433333	0.433333	0.466667	0.433333	0.366667	0.3	0.333333	0.3	0.433333	0.633333	0.533333	0.433333	0.4	0.433333	0.5	0.466667	0.4	0.466667	0.466667	0.366667	0.266667	0.4	1	0.466667	0.433333	0.466667	0.366667	0.366667	0.4	0.4	0.966667	0.566667	0.433333	0.533333	0.466667
72	WF_MinTask_Prop	0.466667	0.6	0.533333	0.5	0.5	0.533333	0.466667	0.6	0.6	0.6	0.633333	0.566667	0.5	0.533333	0.566667	0.666667	0.633333	0.566667	0.433333	0.5	0.5	0.633333	0.766667	0.666667	0.7	0.4	0.633333	0.633333	0.533333	0.6	0.566667	0.633333	0.5	0.566667	0.5	1	0.633333	0.633333	0.633333	0.666667	0.4	0.5	0.5	1	0.6	0.633333	0.666667	0.7
73	BF_MinSLAv_Prio	0.166667	0.1	0.166667	0.1	0.133333	0.1	0.133333	0.1	0.266667	0.2	0.2	0.1	0.233333	0.233333	0.166667	0.2	0.233333	0.166667	0.0666667	0.2	0.233333	0.266667	0.266667	0.366667	0.266667	0.1	0.333333	0.233333	0.2	0.266667	0.166667	0.2	0.133333	0.133333	0.233333	0.933333	0.233333	0.266667	0.2	0.1	0.1	0.166667	0.2	0.9	0.233333	0.266667	0.333333	0.266667
74	BF_MinTask_Prio	0.333333	0.4	0.366667	0.3	0.266667	0.333333	0.266667	0.333333	0.5	0.5	0.366667	0.266667	0.5	0.433333	0.4	0.5	0.466667	0.366667	0.266667	0.3	0.366667	0.533333	0.666667	0.466667	0.533333	0.233333	0.633333	0.4	0.366667	0.4	0.266667	0.433333	0.266667	0.366667	0.366667	1	0.5	0.433333	0.333333	0.433333	0.266667	0.3	0.266667	1	0.433333	0.5	0.5	0.466667
75	FF_MinSLAv_Prio	0.0666667	0	0.0333333	0.0666667	0	0	0.0333333	0.0666667	0.0333333	0	0.1	0.0333333	0	0	0.1	0.0333333	0.0333333	0.0666667	0.0333333	0.0333333	0	0.1	0.1	0.133333	0.1	0.0333333	0.0666667	0.0333333	0.1	0.0333333	0.133333	0.0666667	0.0333333	0	0.0333333	0.933333	0.1	0.0666667	0	0.0333333	0	0.0333333	0.0333333	0.8	0.166667	0.1	0.133333	0.133333
76	FF_MinTask_Prio	0.366667	0.6	0.433333	0.5	0.366667	0.466667	0.3	0.4	0.466667	0.466667	0.5	0.366667	0.4	0.366667	0.4	0.6	0.5	0.433333	0.233333	0.433333	0.366667	0.633333	0.733333	0.6	0.566667	0.366667	0.6	0.5	0.433333	0.533333	0.466667	0.433333	0.4	0.433333	0.333333	1	0.5	0.533333	0.466667	0.466667	0.266667	0.433333	0.333333	1	0.566667	0.633333	0.533333	0.533333
77	MaxSLAv_MinSLAv_Prio	0.266667	0.233333	0.266667	0.2	0.133333	0.2	0.166667	0.266667	0.3	0.266667	0.3	0.166667	0.233333	0.233333	0.266667	0.266667	0.266667	0.2	0.133333	0.2	0.166667	0.4	0.433333	0.366667	0.366667	0.2	0.4	0.266667	0.233333	0.366667	0.233333	0.266667	0.233333	0.233333	0.266667	0.933333	0.266667	0.233333	0.2	0.3	0.2	0.166667	0.166667	0.966667	0.333333	0.366667	0.366667	0.333333
78	MaxSLAv_MinTask_Prio	0.3	0.366667	0.333333	0.266667	0.333333	0.4	0.3	0.333333	0.5	0.433333	0.5	0.3	0.466667	0.466667	0.366667	0.6	0.466667	0.433333	0.3	0.466667	0.4	0.433333	0.633333	0.533333	0.566667	0.266667	0.533333	0.466667	0.366667	0.5	0.433333	0.5	0.3	0.4	0.366667	1	0.466667	0.433333	0.433333	0.466667	0.3	0.333333	0.366667	1	0.533333	0.5	0.566667	0.466667
79	MinAW_MinSLAv_Prio	0.3	0.2	0.366667	0.166667	0.166667	0.166667	0.233333	0.166667	0.266667	0.166667	0.233333	0.1	0.166667	0.166667	0.2	0.233333	0.2	0.2	0.133333	0.233333	0.166667	0.466667	0.333333	0.466667	0.3	0.3	0.3	0.333333	0.266667	0.333333	0.233333	0.233333	0.166667	0.2	0.233333	0.966667	0.3	0.266667	0.233333	0.266667	0.2	0.233333	0.233333	0.966667	0.433333	0.3	0.366667	0.3
80	MinAW_MinTask_Prio	0.4	0.466667	0.533333	0.466667	0.4	0.433333	0.4	0.433333	0.566667	0.366667	0.466667	0.366667	0.4	0.333333	0.5	0.433333	0.5	0.433333	0.333333	0.4	0.4	0.566667	0.566667	0.633333	0.533333	0.333333	0.5	0.566667	0.566667	0.433333	0.433333	0.5	0.333333	0.433333	0.4	1	0.533333	0.466667	0.433333	0.533333	0.266667	0.466667	0.433333	1	0.533333	0.5	0.566667	0.5
81	MinSLAv_MinSLAv_Prio	0.1	0.133333	0.133333	0.0333333	0.0666667	0.0666667	0.0666667	0.233333	0.2	0.2	0.166667	0.2	0.233333	0.233333	0.233333	0.233333	0.233333	0.133333	0.166667	0.2	0.166667	0.2	0.333333	0.333333	0.3	0.166667	0.266667	0.3	0.133333	0.233333	0.133333	0.2	0.166667	0.166667	0.2	0.933333	0.2	0.233333	0.233333	0.0666667	0.1	0.166667	0.2	0.9	0.333333	0.2	0.3	0.233333
82	MinSLAv_MinTask_Prio	0.3	0.3	0.4	0.3	0.233333	0.3	0.233333	0.5	0.366667	0.466667	0.366667	0.333333	0.3	0.333333	0.366667	0.4	0.433333	0.333333	0.333333	0.366667	0.366667	0.5	0.533333	0.5	0.533333	0.3	0.5	0.466667	0.366667	0.366667	0.3	0.366667	0.266667	0.266667	0.266667	1	0.4	0.366667	0.333333	0.333333	0.333333	0.266667	0.366667	1	0.533333	0.366667	0.5	0.433333
83	Rand_MinSLAv_Prio	0.0666667	0.0666667	0.166667	0.0666667	0	0.0666667	0.0666667	0.0666667	0.133333	0.133333	0.133333	0.0666667	0.1	0.0666667	0.133333	0.1	0.133333	0.1	0.0666667	0.1	0.1	0.2	0.3	0.233333	0.166667	0.1	0.266667	0.2	0.1	0.0666667	0.133333	0.133333	0.0333333	0.0666667	0.1	0.966667	0.166667	0.133333	0.0333333	0.0666667	0.0666667	0.1	0.0333333	0.966667	0.166667	0.166667	0.2	0.133333
84	Rand_MinTask_Prio	0.233333	0.4	0.266667	0.233333	0.133333	0.266667	0.133333	0.3	0.5	0.4	0.366667	0.166667	0.333333	0.266667	0.333333	0.533333	0.466667	0.366667	0.166667	0.3	0.2	0.4	0.666667	0.5	0.433333	0.2	0.6	0.366667	0.3	0.533333	0.266667	0.366667	0.133333	0.333333	0.3	1	0.3	0.533333	0.3	0.3	0.133333	0.366667	0.3	1	0.4	0.433333	0.466667	0.466667
85	WF_MinSLAv_Prio	0.333333	0.333333	0.4	0.166667	0.2	0.233333	0.3	0.4	0.366667	0.3	0.3	0.333333	0.233333	0.266667	0.366667	0.366667	0.266667	0.266667	0.266667	0.266667	0.233333	0.433333	0.533333	0.433333	0.3	0.366667	0.433333	0.4	0.366667	0.4	0.366667	0.3	0.3	0.266667	0.333333	0.966667	0.4	0.3	0.3	0.333333	0.333333	0.233333	0.233333	0.966667	0.466667	0.4	0.5	0.4
86	WF_MinTask_Prio	0.466667	0.566667	0.566667	0.466667	0.466667	0.466667	0.4	0.5	0.566667	0.566667	0.533333	0.433333	0.5	0.5	0.533333	0.666667	0.6	0.533333	0.433333	0.433333	0.433333	0.566667	0.633333	0.633333	0.6	0.3	0.566667	0.6	0.566667	0.533333	0.5	0.533333	0.433333	0.533333	0.5	1	0.6	0.566667	0.533333	0.533333	0.333333	0.433333	0.466667	1	0.533333	0.6	0.666667	0.6
		0.18902	0.192941	0.223922	0.161961	0.136078	0.144314	0.132157	0.203137	0.243529	0.233725	0.221176	0.143529	0.18549	0.181569	0.229804	0.259216	0.271373	0.188235	0.132549	0.181569	0.181569	0.342745	0.454902	0.439216	0.338039	0.196863	0.401961	0.358431	0.248627	0.235686	0.235294	0.206667	0.141961	0.169412	0.208627	0.963137	0.25451	0.238039	0.210588	0.193333	0.134902	0.17098	0.178431	0.92902	0.343922	0.341961	0.380392	0.301961
[truncated: 39 more columns]

## Sheet: SetCoverage
		BF_MaxCap_MinSLAv	BF_MinCap_MinSLAv	BF_MinSLAv_MinSLAv	BF_MinTask_MinSLAv	BF_MaxCap_MinTask	BF_MinCap_MinTask	BF_MinSLAv_MinTask	FF_MaxCap_MinSLAv	FF_MinCap_MinSLAv	FF_MinSLAv_MinSLAv	FF_MinTask_MinSLAv	FF_MaxCap_MinTask	FF_MinCap_MinTask	FF_MinSLAv_MinTask	MaxSLAv_MaxCap_MinSLAv	MaxSLAv_MinCap_MinSLAv	MaxSLAv_MinSLAv_MinSLAv	MaxSLAv_MinTask_MinSLAv	MaxSLAv_MaxCap_MinTask	MaxSLAv_MinCap_MinTask	MaxSLAv_MinSLAv_MinTask	MinAW_MaxCap_MinSLAv	MinAW_MinCap_MinSLAv	MinAW_MinSLAv_MinSLAv	MinAW_MinTask_MinSLAv	MinAW_MaxCap_MinTask	MinAW_MinCap_MinTask	MinAW_MinSLAv_MinTask	MinSLAv_MaxCap_MinSLAv	MinSLAv_MinCap_MinSLAv	MinSLAv_MinSLAv_MinSLAv	MinSLAv_MinTask_MinSLAv	MinSLAv_MaxCap_MinTask	MinSLAv_MinCap_MinTask	MinSLAv_MinSLAv_MinTask	Rand	Rand_MaxCap_MinSLAv	Rand_MinCap_MinSLAv	Rand_MinSLAv_MinSLAv	Rand_MinTask_MinSLAv	Rand_MaxCap_MinTask	Rand_MinCap_MinTask	Rand_MinSLAv_MinTask	RR	WFit_MaxCap_MinSLAv	WFit_MinCap_MinSLAv	WFit_MinSLAv_MinSLAv	WFit_MinTask_MinSLAv
	BF_MaxCap_MinSLAv	30	2	5	0	11	2	5	7	5	6	5	5	4	6	8	7	5	2	4	6	4	12	17	18	13	11	17	15	7	9	11	5	5	7	9	27	10	7	6	7	8	6	7	25	11	10	12	9
	BF_MinCap_MinSLAv	2	30	5	1	0	11	2	3	3	4	4	2	3	4	4	5	4	4	1	3	4	5	13	8	8	3	12	8	5	4	6	4	1	3	3	29	2	4	1	2	1	3	1	28	6	7	10	4
	BF_MinSLAv_MinSLAv	2	3	30	1	1	2	13	2	2	5	3	3	2	5	6	6	6	3	4	5	5	8	15	16	8	9	14	15	4	4	9	3	2	4	9	29	4	7	2	3	2	5	3	28	9	9	10	5
	BF_MinTask_MinSLAv	2	5	3	30	3	4	4	4	7	7	9	3	8	6	7	9	6	5	4	9	5	9	14	15	15	9	15	14	5	9	6	6	5	7	7	27	8	11	7	3	5	7	6	25	9	13	13	14
	BF_MaxCap_MinTask	13	4	11	3	30	2	5	8	7	7	5	5	9	7	9	7	8	8	4	7	7	13	16	16	13	11	16	14	9	11	12	6	7	7	11	29	13	8	9	9	9	5	7	29	14	11	15	9
	BF_MinCap_MinTask	7	17	10	6	3	30	5	5	8	9	7	2	3	7	7	10	11	7	2	5	6	8	19	14	13	3	16	10	8	6	7	6	3	3	6	30	7	9	5	7	3	4	4	28	13	13	13	8
	BF_MinSLAv_MinTask	6	8	18	7	6	2	30	8	8	13	9	4	4	7	8	11	12	7	4	7	9	13	19	20	13	7	16	18	7	7	15	7	5	3	12	29	7	8	5	4	5	5	5	29	15	13	13	10
	FF_MaxCap_MinSLAv	3	1	5	1	2	0	1	30	2	4	1	11	1	2	7	4	13	2	3	2	7	13	10	14	9	8	9	13	6	6	8	2	1	3	6	29	4	5	5	1	1	3	3	28	12	8	15	6
	FF_MinCap_MinSLAv	1	1	1	0	0	0	1	1	30	1	1	1	15	2	2	4	1	0	1	3	1	5	13	11	7	5	12	9	4	5	2	1	0	2	2	26	0	5	0	1	0	3	1	24	5	8	7	3
	FF_MinSLAv_MinSLAv	4	1	5	2	1	1	1	1	3	30	3	0	0	15	3	3	7	3	0	0	4	9	10	13	7	4	8	11	7	4	7	2	1	1	5	29	5	4	3	2	1	1	2	28	10	9	13	5
	FF_MinTask_MinSLAv	2	4	3	3	0	3	1	2	8	5	30	1	7	4	5	5	6	3	2	5	5	9	16	12	11	5	15	10	6	5	4	3	1	6	6	29	4	7	5	2	1	5	3	26	5	14	8	11
	FF_MaxCap_MinTask	3	2	3	3	2	0	1	14	3	5	5	30	1	4	5	4	9	2	4	2	8	12	10	16	10	9	10	14	8	6	9	1	2	2	7	29	5	5	3	3	3	3	4	29	13	8	14	5
	FF_MinCap_MinTask	2	3	6	4	3	1	2	3	19	6	5	1	30	2	4	6	5	3	1	2	2	7	15	11	9	4	14	12	4	4	2	2	1	2	2	30	5	4	5	3	1	4	2	29	6	11	8	5
	FF_MinSLAv_MinTask	5	4	5	3	3	2	0	4	5	21	6	2	2	30	5	5	11	5	2	1	5	12	10	17	9	5	8	11	7	6	7	4	2	0	7	30	6	3	6	3	2	1	2	28	13	11	13	9
	MaxSLAv_MaxCap_MinSLAv	2	0	2	1	0	0	0	7	1	5	1	4	1	5	30	2	6	1	1	1	6	13	9	11	9	7	8	11	3	2	6	0	4	2	6	27	3	4	4	0	1	2	3	24	11	10	12	6
	MaxSLAv_MinCap_MinSLAv	3	2	3	0	0	0	1	0	8	1	1	0	3	1	5	30	2	1	2	14	1	6	12	11	8	3	12	9	4	4	4	3	1	3	3	30	3	3	1	2	0	2	1	28	6	8	9	8
	MaxSLAv_MinSLAv_MinSLAv	1	2	1	1	0	2	0	1	3	3	1	1	2	3	5	3	30	1	1	2	12	8	8	10	6	4	6	9	6	4	5	2	1	1	2	28	2	3	2	1	2	2	2	26	6	7	10	4
	MaxSLAv_MinTask_MinSLAv	5	5	3	0	2	4	3	5	9	5	5	2	7	6	7	10	8	30	5	9	6	13	18	16	15	9	20	13	7	8	5	7	3	8	9	29	8	9	9	5	4	5	7	29	10	14	13	16
	MaxSLAv_MaxCap_MinTask	2	1	2	2	2	0	0	7	3	4	5	6	2	4	6	2	8	3	30	1	8	14	10	15	8	11	10	13	8	2	7	0	4	3	7	29	6	4	5	2	3	2	5	29	14	9	15	8
	MaxSLAv_MinCap_MinTask	4	2	6	4	3	2	2	4	8	4	3	0	5	1	7	19	6	4	3	30	2	10	16	15	14	3	13	11	6	6	7	3	2	4	4	29	5	5	3	7	0	2	2	28	12	10	11	11
	MaxSLAv_MinSLAv_MinTask	5	6	7	5	6	4	2	6	4	7	7	3	3	5	7	7	24	6	3	3	30	12	10	16	11	4	7	12	8	9	8	3	4	1	3	30	10	5	6	4	2	2	5	30	12	12	12	12
	MinAW_MaxCap_MinSLAv	2	0	0	1	0	0	0	1	1	0	1	0	0	0	0	1	1	0	0	0	0	30	4	4	1	0	5	2	3	1	2	1	0	0	0	27	0	1	0	2	0	0	1	26	2	1	2	1
	MinAW_MinCap_MinSLAv	2	0	2	2	0	0	1	0	3	2	1	0	0	1	1	0	3	1	0	0	1	4	30	3	0	1	17	2	2	1	1	1	0	1	0	29	3	1	1	0	0	0	1	28	0	2	2	2
	MinAW_MinSLAv_MinSLAv	2	0	1	0	0	0	0	2	1	0	0	1	0	0	2	0	0	0	0	0	0	5	4	30	0	0	4	14	1	0	0	1	1	0	0	27	1	0	0	0	0	0	0	27	2	2	5	0
	MinAW_MinTask_MinSLAv	3	0	3	0	0	0	0	1	1	1	4	0	0	0	3	3	1	4	0	2	0	5	9	8	30	0	9	6	4	2	3	2	0	2	0	28	5	2	2	1	0	0	0	28	1	5	4	4
	MinAW_MaxCap_MinTask	3	1	3	3	4	0	1	4	1	2	3	4	1	1	5	0	5	4	1	0	3	13	11	13	5	30	10	7	5	1	2	3	1	0	1	29	6	0	3	1	1	0	3	29	11	5	9	2
	MinAW_MinCap_MinTask	5	4	4	5	0	2	1	3	4	6	4	2	2	1	5	6	6	3	0	0	1	6	25	8	4	2	30	2	5	4	4	3	2	0	2	30	7	4	5	3	1	1	1	29	7	5	4	4
	MinAW_MinSLAv_MinTask	2	2	4	2	1	1	0	3	1	1	1	0	2	0	4	2	2	3	0	0	0	5	7	18	0	1	6	30	4	1	1	1	0	0	1	29	3	1	2	1	0	0	0	29	7	3	9	1
	MinSLAv_MaxCap_MinSLAv	1	1	2	1	1	1	1	3	4	4	0	3	3	4	3	3	5	2	3	3	4	13	11	13	12	9	11	12	30	3	4	2	0	4	4	28	2	2	4	0	1	1	4	27	12	8	13	8
	MinSLAv_MinCap_MinSLAv	1	3	2	0	0	2	2	2	2	3	0	1	2	3	1	4	4	2	0	3	3	6	14	12	6	3	15	11	2	30	2	3	2	3	3	26	2	2	1	2	1	1	1	24	6	10	13	8
	MinSLAv_MinSLAv_MinSLAv	3	2	2	2	0	1	1	3	4	4	3	1	2	4	4	3	4	1	2	3	4	11	11	14	5	6	10	12	4	2	30	3	1	2	3	29	4	1	3	0	0	1	1	27	8	8	11	3
	MinSLAv_MinTask_MinSLAv	1	4	6	3	0	3	3	3	6	3	3	2	5	3	3	5	8	1	2	4	5	8	13	11	9	4	14	9	6	4	5	30	1	5	5	28	3	5	2	3	2	4	3	26	9	9	10	8
	MinSLAv_MaxCap_MinTask	4	0	5	1	0	0	1	6	3	6	2	3	2	6	8	3	10	3	4	2	8	15	13	15	11	8	11	12	7	5	6	1	30	1	7	30	5	3	4	1	1	1	3	30	15	8	13	6
	MinSLAv_MinCap_MinTask	7	4	7	4	1	1	0	2	9	5	5	2	4	1	5	8	9	2	2	4	3	8	13	12	9	2	11	8	5	6	6	4	3	30	2	30	7	4	4	4	3	2	5	29	9	10	9	7
	MinSLAv_MinSLAv_MinTask	3	3	5	1	4	0	1	4	5	5	4	1	3	2	4	4	7	5	2	2	3	12	12	13	7	2	10	10	7	4	6	3	4	1	30	30	5	4	2	3	1	3	2	28	6	8	14	3
	Rand	0	0	0	0	0	0	0	0	0	0	0	0	0	0	0	0	0	0	0	0	0	0	0	0	0	0	0	0	0	0	0	0	0	0	0	30	0	0	0	0	0	0	0	0	0	0	0	0
	Rand_MaxCap_MinSLAv	1	0	1	1	1	0	0	1	3	1	0	3	2	1	3	3	5	0	3	3	3	10	11	14	10	6	12	12	5	3	4	1	1	3	6	29	30	1	2	2	11	1	3	28	9	6	10	8
	Rand_MinCap_MinSLAv	1	1	3	2	1	0	1	0	5	4	1	1	4	1	5	5	3	2	3	4	3	4	12	7	7	2	11	5	3	2	3	1	0	2	6	27	2	30	2	2	0	15	1	24	6	9	6	5
	Rand_MinSLAv_MinSLAv	3	1	2	0	2	1	1	2	1	4	1	0	0	5	3	1	5	0	0	1	5	9	15	16	10	6	15	13	5	1	3	2	2	2	6	29	5	3	30	3	0	1	14	29	7	8	11	3
	Rand_MinTask_MinSLAv	4	3	4	4	4	2	2	3	6	5	6	1	6	3	6	7	5	4	2	8	1	11	17	14	12	5	16	13	6	6	5	5	3	5	7	29	6	6	5	30	4	5	6	27	7	11	9	14
	Rand_MaxCap_MinTask	2	2	2	3	5	0	1	6	4	3	2	2	3	2	6	4	7	3	3	3	4	11	13	16	12	7	11	13	9	6	7	2	2	4	6	30	19	2	5	4	30	3	4	30	13	8	13	9
	Rand_MinCap_MinTask	7	4	7	5	3	3	2	4	8	5	8	0	5	2	7	9	8	7	3	5	2	6	19	11	11	2	16	8	6	7	4	5	1	1	7	29	5	19	6	5	1	30	4	29	9	12	9	10
	Rand_MinSLAv_MinTask	3	4	4	3	2	2	0	3	4	7	5	0	2	4	4	6	9	2	0	2	4	12	20	17	14	6	15	14	7	4	6	2	1	2	6	30	6	5	16	3	1	2	30	29	11	12	13	7
	RR	0	0	0	0	0	0	0	0	0	0	0	0	0	0	0	0	0	0	0	0	0	0	0	0	0	0	0	0	0	0	0	0	0	0	0	13	0	0	0	0	0	0	0	30	0	0	0	0
	WFit_MaxCap_MinSLAv	1	0	1	0	1	0	0	3	0	2	0	2	0	2	1	0	4	1	0	0	4	6	5	7	2	1	5	6	2	0	2	2	0	0	1	28	1	0	0	0	0	0	0	27	30	3	3	2
	WFit_MinCap_MinSLAv	5	2	3	2	1	0	0	3	3	2	4	1	0	2	4	3	4	2	0	1	1	5	9	5	3	0	6	4	4	3	3	2	0	0	1	28	3	2	1	2	1	0	1	27	5	30	5	2
	WFit_MinSLAv_MinSLAv	1	0	0	1	1	0	0	2	0	0	1	0	0	0	3	1	1	0	0	0	1	6	3	5	2	0	4	2	2	0	1	1	0	0	0	27	1	1	0	1	0	0	0	27	1	0	30	1
	WFit_MinTask_MinSLAv	1	4	2	0	0	1	0	1	1	2	1	0	0	0	2	4	2	1	0	1	1	5	8	9	3	1	7	6	3	2	1	0	0	0	0	28	4	0	1	0	0	0	0	28	5	5	5	30
	WFit_MaxCap_MinTask	3	2	2	2	3	0	2	5	2	4	2	4	1	4	4	1	6	3	2	0	4	6	8	10	3	3	6	7	3	1	2	3	0	1	3	30	5	1	4	1	2	0	2	30	18	4	5	3
	WFit_MinCap_MinTask	5	3	6	3	4	0	0	5	6	7	5	2	0	4	4	5	7	4	2	2	3	7	9	9	6	1	7	4	7	4	4	2	2	0	4	30	6	4	3	5	1	0	4	28	8	21	8	5
	WFit_MinSLAv_MinTask	6	3	4	3	3	1	1	5	2	2	5	3	1	1	4	4	3	4	3	0	0	8	8	8	3	1	5	6	5	3	3	5	2	0	2	30	5	4	4	5	2	1	1	28	7	3	21	0
	BF_MinTask_MinTask	6	9	9	16	6	4	5	8	12	13	13	5	10	8	11	13	14	10	5	8	5	14	19	21	18	11	16	14	10	11	11	10	8	8	8	30	14	13	12	5	7	10	8	29	16	19	17	15
	FF_MinTask_MinTask	6	8	8	5	3	4	4	6	10	8	22	3	9	6	9	10	12	9	3	8	8	13	19	17	16	5	18	13	9	9	8	7	3	7	9	30	8	14	11	9	2	9	8	28	11	16	14	16
	MaxSLAv_MinTask_MinTask	6	8	5	4	3	4	4	5	10	10	10	2	6	5	9	14	12	16	5	8	6	16	21	21	20	10	21	15	8	10	11	9	5	10	8	30	11	9	11	8	5	6	8	29	12	20	16	20
	MinAW_MinTask_MinTask	4	5	5	4	1	2	0	3	5	6	5	0	1	0	6	6	6	4	1	2	1	6	14	10	6	0	10	8	6	6	5	2	0	4	2	30	6	3	4	5	0	1	3	28	6	8	6	12
	MinSLAv_MinTask_MinTask	7	7	8	4	2	4	5	7	7	11	10	4	6	5	7	12	11	5	5	4	5	10	18	15	15	5	13	12	7	6	7	22	4	6	6	30	7	9	7	6	1	6	5	28	13	16	11	13
	Rand_MinTask_MinTask	8	6	8	7	3	4	3	5	9	7	10	1	8	5	6	12	5	5	4	8	3	8	19	15	13	7	17	14	8	9	8	6	3	5	8	30	9	7	4	19	6	3	6	30	9	14	13	14
	WFit_MinTask_MinTask	4	4	4	5	4	3	1	5	2	4	3	4	0	0	6	5	5	4	4	1	1	9	11	13	6	5	9	9	5	3	5	4	4	2	3	30	7	2	7	3	1	1	2	29	7	8	7	21
	BF_MinSLAv_Prop	12	11	16	10	9	10	10	15	13	14	13	11	9	13	13	13	12	10	9	10	8	12	18	16	13	11	13	14	14	12	13	13	10	7	11	30	13	13	13	10	10	12	12	28	17	12	15	14
	BF_MinTask_Prop	17	21	19	17	16	18	16	16	22	17	20	13	19	15	18	20	18	18	15	16	16	16	22	20	22	12	22	18	18	20	16	21	12	18	14	30	17	20	20	21	13	15	17	30	19	22	20	19
	FF_MinSLAv_Prop	4	3	3	3	1	1	1	4	6	6	4	1	2	1	3	4	5	3	2	1	1	7	7	9	7	3	4	4	4	4	5	3	3	0	2	28	4	4	3	3	0	0	1	26	7	5	5	5
	FF_MinTask_Prop	12	20	15	15	11	16	12	13	18	15	15	10	14	11	13	19	16	13	8	14	12	17	23	19	17	7	17	16	17	18	12	16	11	16	13	30	18	17	13	14	10	14	13	30	14	18	17	17
	MaxSLAv_MinSLAv_Prop	13	15	16	14	12	13	11	15	15	14	14	11	13	12	14	16	14	12	9	11	10	14	17	16	14	10	13	13	16	14	12	14	11	9	10	30	15	14	15	12	10	12	13	28	16	14	18	13
	MaxSLAv_MinTask_Prop	14	18	17	15	15	17	13	13	18	16	16	12	16	12	14	18	15	17	11	14	12	14	20	17	19	9	17	18	15	18	16	19	13	16	12	30	16	18	17	18	12	15	13	30	16	18	16	16
	MinAW_MinSLAv_Prop	12	10	13	9	7	10	7	11	10	9	10	8	9	8	12	11	11	7	6	10	6	15	16	16	11	11	14	11	11	8	11	11	8	9	10	30	15	12	11	11	10	8	8	30	14	13	16	13
	MinAW_MinTask_Prop	13	17	15	13	12	14	13	14	18	13	16	12	16	13	14	19	15	14	11	14	11	18	17	19	19	9	16	18	17	16	16	16	14	16	13	30	16	18	15	17	12	15	15	30	17	15	19	17
	MinSLAv_MinSLAv_Prop	13	10	15	10	8	11	10	14	13	11	12	11	12	10	11	11	11	11	9	10	9	13	16	15	14	10	14	12	13	14	13	12	14	9	10	29	13	14	11	11	11	12	11	29	15	14	16	14
	MinSLAv_MinTask_Prop	13	19	16	12	12	17	12	12	18	15	15	11	17	13	12	18	14	13	9	13	11	11	23	19	19	8	21	17	16	19	15	17	11	15	13	30	15	18	14	14	9	16	10	30	18	19	17	17
	Rand_MinSLAv_Prop	2	1	3	2	1	1	2	3	2	4	5	3	2	3	3	5	4	5	1	3	3	7	8	7	6	5	8	5	5	4	4	3	2	4	4	29	4	5	3	3	3	4	3	28	6	6	7	5
	Rand_MinTask_Prop	6	7	7	5	4	4	4	6	11	11	11	6	9	9	9	12	12	7	6	8	8	10	13	15	11	8	10	11	10	9	7	8	3	6	7	30	9	9	4	7	4	8	7	30	12	10	12	10
	WF_MinSLAv_Prop	13	11	16	11	9	11	10	15	14	15	13	12	10	13	13	14	13	11	9	10	9	13	19	16	13	12	13	15	14	12	14	14	11	8	12	30	14	13	14	11	11	12	12	29	17	13	16	14
	WF_MinTask_Prop	14	18	16	15	15	16	14	18	18	18	19	17	15	16	17	20	19	17	13	15	15	19	23	20	21	12	19	19	16	18	17	19	15	17	15	30	19	19	19	20	12	15	15	30	18	19	20	21
	BF_MinSLAv_Prio	5	3	5	3	4	3	4	3	8	6	6	3	7	7	5	6	7	5	2	6	7	8	8	11	8	3	10	7	6	8	5	6	4	4	7	28	7	8	6	3	3	5	6	27	7	8	10	8
	BF_MinTask_Prio	10	12	11	9	8	10	8	10	15	15	11	8	15	13	12	15	14	11	8	9	11	16	20	14	16	7	19	12	11	12	8	13	8	11	11	30	15	13	10	13	8	9	8	30	13	15	15	14
	FF_MinSLAv_Prio	2	0	1	2	0	0	1	2	1	0	3	1	0	0	3	1	1	2	1	1	0	3	3	4	3	1	2	1	3	1	4	2	1	0	1	28	3	2	0	1	0	1	1	24	5	3	4	4
	FF_MinTask_Prio	11	18	13	15	11	14	9	12	14	14	15	11	12	11	12	18	15	13	7	13	11	19	22	18	17	11	18	15	13	16	14	13	12	13	10	30	15	16	14	14	8	13	10	30	17	19	16	16
	MaxSLAv_MinSLAv_Prio	8	7	8	6	4	6	5	8	9	8	9	5	7	7	8	8	8	6	4	6	5	12	13	11	11	6	12	8	7	11	7	8	7	7	8	28	8	7	6	9	6	5	5	29	10	11	11	10
	MaxSLAv_MinTask_Prio	9	11	10	8	10	12	9	10	15	13	15	9	14	14	11	18	14	13	9	14	12	13	19	16	17	8	16	14	11	15	13	15	9	12	11	30	14	13	13	14	9	10	11	30	16	15	17	14
	MinAW_MinSLAv_Prio	9	6	11	5	5	5	7	5	8	5	7	3	5	5	6	7	6	6	4	7	5	14	10	14	9	9	9	10	8	10	7	7	5	6	7	29	9	8	7	8	6	7	7	29	13	9	11	9
	MinAW_MinTask_Prio	12	14	16	14	12	13	12	13	17	11	14	11	12	10	15	13	15	13	10	12	12	17	17	19	16	10	15	17	17	13	13	15	10	13	12	30	16	14	13	16	8	14	13	30	16	15	17	15
	MinSLAv_MinSLAv_Prio	3	4	4	1	2	2	2	7	6	6	5	6	7	7	7	7	7	4	5	6	5	6	10	10	9	5	8	9	4	7	4	6	5	5	6	28	6	7	7	2	3	5	6	27	10	6	9	7
	MinSLAv_MinTask_Prio	9	9	12	9	7	9	7	15	11	14	11	10	9	10	11	12	13	10	10	11	11	15	16	15	16	9	15	14	11	11	9	11	8	8	8	30	12	11	10	10	10	8	11	30	16	11	15	13
	Rand_MinSLAv_Prio	2	2	5	2	0	2	2	2	4	4	4	2	3	2	4	3	4	3	2	3	3	6	9	7	5	3	8	6	3	2	4	4	1	2	3	29	5	4	1	2	2	3	1	29	5	5	6	4
	Rand_MinTask_Prio	7	12	8	7	4	8	4	9	15	12	11	5	10	8	10	16	14	11	5	9	6	12	20	15	13	6	18	11	9	16	8	11	4	10	9	30	9	16	9	9	4	11	9	30	12	13	14	14
	WF_MinSLAv_Prio	10	10	12	5	6	7	9	12	11	9	9	10	7	8	11	11	8	8	8	8	7	13	16	13	9	11	13	12	11	12	11	9	9	8	10	29	12	9	9	10	10	7	7	29	14	12	15	12
	WF_MinTask_Prio	14	17	17	14	14	14	12	15	17	17	16	13	15	15	16	20	18	16	13	13	13	17	19	19	18	9	17	18	17	16	15	16	13	16	15	30	18	17	16	16	10	13	14	30	16	18	20	18
[truncated: 38 more columns]
